# Supplementary material for: Recent Advances in Tomato Gene Editing
Source: Int J Mol Sci. 2024 Feb 23;25(5):2606. doi: 10.3390/ijms25052606 (PMC10932025; doi:10.3390/ijms25052606)
Supplement: Supplementary file 1 [file ijms-25-02606-s001.zip]

Archive with 3 entries (2 files):
- ijms-2850553-supplementary/
- ijms-2850553-supplementary/Larriba_PlantScience_TableS1_vFINAL_v04.xlsx
- ijms-2850553-supplementary/Larriba_PlantScience_TableS2_vFINAL_v04.xlsx
