# Supplementary material for: Recent Advances in Tomato Gene Editing
Source: Int J Mol Sci. 2024 Feb 23;25(5):2606. doi: 10.3390/ijms25052606 (PMC10932025; doi:10.3390/ijms25052606)
Supplement: Supplementary file 1 [file ijms-25-02606-s001.zip › ijms-2850553-supplementary/Larriba_PlantScience_TableS1_vFINAL_v04.xlsx]

## Sheet: Table S1
Table S1. Scientific articles on gene editing in tomato and related species retrieved from public databases. The search was conducted using the terms “Cas9” AND “tomato” NOT “review” in the title, keywords, and abstract from research articles retrieved from the Pubmed, Web of Sciences, and Scopus. The search was restricted by date from 2014/01/01 to 2023/12/31. References marked in red were manua…
Article ID	Authors	Title	Publication Year	Source Title	Volume	Issue	Article Number	Start Page	End Page	DOI	Selection code (0=discarded; 1=selected)	WoS (0 absent; 1 = present)	Scopus (0 absent; 1 = present)	PubMed (0 absent; 1 = present)	Abstract	UT (Unique ID)	Pubmed ID
1	Chen, Di; Wang, Tingyu; Huang, Hua; Zhang, Qiaoli; Chen, Xue; Sun, Zongyan; Song, Yanping; Yi, Yuetong; Liu, Chengxia; Grierson, Donald; Cao, Jiankang; Fu, Daqi; Zhu, Hongliang; Qu, Guiqin	SlCNR regulates postharvest water loss and wax accumulation in tomato fruit and directly represses the transcription of very-long-chain (VLC) alkane biosynthesis-related genes SlCER1-2 and SlCER6	2024	POSTHARVEST BIOLOGY AND TECHNOLOGY	208		112641			10.1016/j.postharvbio.2023.112641	1	1	0	0	Cuticular waxes play a crucial role in the control of quality and storability of fruit and many transcription factors (TFs) contribute to fruit wax accumulation and affect the postharvest water loss. The tomato SBP-box protein Colorless Non-Ripening (SlCNR) is commonly investigated as a TF regulating fruit ripening, and its regulation role in mediating postharvest water loss remains to be unknown…	WOS:001112191200001
2	Tao, Ning; Liu, Yuhan; Shi, Qingyu; Wang, Qingguo; Li, Qingqing	ABC transporter SlABCG23 regulates chilling resistance of tomato fruit by affecting JA signaling pathway	2024	POSTHARVEST BIOLOGY AND TECHNOLOGY	208		112662			10.1016/j.postharvbio.2023.112662	1	1	0	0	To explore the effect and mechanism of an ATP-binding cassette transporter, SlABCG23, on the chilling resistance of tomato fruit during storage, we generated mutant using CRISPR/Cas9 technology for further investigation. This research showed under cold stress, the slabcg23 mutant fruit exhibited severe chilling injury (CI), lower jasmonic acid (JA) contents, and higher expression levels of JA sig…	WOS:001113093800001
3	Vats, Sanskriti; Shivaraj, S. M.; Sonah, Humira; Patil, Gunvant; Roy, Joy; Sharma, Tilak Raj; Deshmukh, Rupesh	Efficient Regeneration and Agrobacterium-Mediated Transformation Method For Cultivated and Wild Tomato	2023	PLANT MOLECULAR BIOLOGY REPORTER	41	3		405	416	10.1007/s11105-023-01374-w	1	1	1	0	Agrobacterium-based stable transformation is an imperative tool for functional genomics studies and crop improvement which is needed to maximize the benefits of emerging technologies like CRISPR/Cas9. In the present study, we report a highly efficient protocol capable of transforming different tomato cultivars. The three cultivated varieties of Solanum lycopersicum, Pusa Ruby, Arka Vikas, and Pus…	WOS:000945290100001
4	Lee, Tong Geon; Klee, Harry; Tieman, Denise	Field evaluation of CRISPR-Cas9-driven brachytic and jointless pedicel tomatoes identifies an association between the high extra-large-sized fruit yield of the brachytic-mediated shortened tomato and the jointless2	2023	HORTICULTURE ENVIRONMENT AND BIOTECHNOLOGY	64	3		511	516	10.1007/s13580-022-00489-5	1	1	1	0	Fresh-market tomato is one of the most important vegetables in the United States (US), and novel, cost-effective labor solutions are an important issue in current fresh-market tomato production. The shortened stem driven by the brachytic (br) and the jointless pedicel driven by the jointless2 (j2) are two important traits that would contribute to knowledge-based breeding; based on these traits, a…	WOS:000877995500002
5	Kang, Ga Hui; Kang, Beum-Chang; Han, Jeung-Sul; Lee, Je Min	DNA-free genome editing in tomato protoplasts using CRISPR/Cas9 ribonucleoprotein delivery	2023	HORTICULTURE ENVIRONMENT AND BIOTECHNOLOGY						10.1007/s13580-023-00549-4	1	1	1	0	CRISPR/Cas9 ribonucleoproteins enable DNA-free genome editing; thus, improving protoplast culture is essential for the efficient development of mutant plants. However, the use of protoplast cultures is limited because a universal method cannot be applied to diverse plants. Solanum lycopersicum 'Heinz 1706,' a model cultivar for tomato genome analysis, has not yet been studied for DNA-free genome …	WOS:001044241500001
6	Jia, Chunping; Wang, Juan; Guo, Bin; Li, Xin; Yang, Tao; Yang, Haitao; Li, Ning; Wang, Baike; Yu, Qinghui	A group III WRKY transcription factor, SlWRKY52, positively regulates drought tolerance in tomato	2023	ENVIRONMENTAL AND EXPERIMENTAL BOTANY	215		105513			10.1016/j.envexpbot.2023.105513	1	1	1	0	Drought severely limits crop growth and development, reducing productivity. WRKY transcription factors play crucial roles in regulating diverse aspects of plant growth, development, and responses to stress. Despite this, the functions of tomato WRKYs (SlWRKYs) in response to drought stress remain incompletely understood. Thus, we isolated SlWRKY52, a member of the group III SlWRKYs from the tomat…	WOS:001098075000001
7	Song, Jianwen; Guo, Lijie; Shang, Lele; Wang, Wenqian; Yu, Chuying; Ye, Zhibiao; Zhang, Junhong	VG, encoding a thylakoid formation protein, regulates the formation of variegated leaves in tomato	2023	HORTICULTURAL PLANT JOURNAL	9	1		98	108	10.1016/j.hpj.2022.04.006	1	1	1	0	Leaf-color mutations have been studied extensively in plants. However, to better understand the complex mechanisms underlying the for-mation of leaf color, it is essential to continue discover novel genes involved in the process of leaf color development. In this study, we identified a variegated-leaf (vg) mutant in tomato that exhibited defective phenotypes in thylakoids and photosynthesis. To c…	WOS:000937740300001
8	Wang, Duoduo; Lu, Qianhui; Wang, Xiaomin; Ling, Hui; Huang, Ning	Elucidating the role of SlXTH5 in tomato fruit softening	2023	HORTICULTURAL PLANT JOURNAL	9	4		777	788	10.1016/j.hpj.2022.12.005	1	1	0	0	Fruit softening in tomato (Solanum lycopersicum) is closely associated with cell wall disassembly, which is brought about through the action of a range of cell wall structure-related enzymes and other proteins such as expansins. Xyloglucan endotransglucosylase/hydrolase (XTH) (EC 2.4.1.207 and/or EC 3.2.1.151) has been proposed to be key player involved in xyloglucan metabolism. SlXTH5 showed the…	WOS:001050080500001
9	Garcia-Murillo, Leonardo; Valencia-Lozano, Eliana; Priego-Ranero, Nicolas Alberto; Cabrera-Ponce, Jose Luis; Duarte-Ake, Fatima Patricia; Vizuet-de-Rueda, Juan Carlos; Rivera-Toro, Diana Marcela; Herrera-Ubaldo, Humberto; de Folter, Stefan; Alvarez-Venegas, Raill	CRISPRa-mediated transcriptional activation of the SlPR-1 gene in edited tomato plants	2023	PLANT SCIENCE	329		111617			10.1016/j.plantsci.2023.111617	1	1	0	0	With the continuous deterioration of arable land due to an ever-growing population, improvement of crops and crop protection have a fundamental role in maintaining and increasing crop productivity. Alternatives to the use of pesticides encompass the use of biological control agents, generation of new resistant crop cultivars, the application of plant activator agrochemicals to enhance plant defen…	WOS:000927798400001	36731748
10	Ai, Guo; Huang, Rong; Zhang, Dedi; Li, Miao; Li, Guobin; Li, Wangfang; Ahiakpa, John K.; Wang, Yikui; Hong, Zonglie; Zhang, Junhong	SlGH3.15, a member of the GH3 gene family, regulates lateral root development and gravitropism response by modulating auxin homeostasis in tomato	2023	PLANT SCIENCE	330		111638			10.1016/j.plantsci.2023.111638	1	1	0	0	Multiple Gretchen Hagen 3 (GH3) genes have been implicated in a range of processes in plant growth and development through their roles in maintaining hormonal homeostasis. However, there has only been limited study on the functions of GH3 genes in tomato (Solanum lycopersicum). In this work, we investigated the important function of SlGH3.15, a member of the GH3 gene family in tomato. Overexpress…	WOS:000952390800001	36796648
11	Shu, Pan; Li, Yujing; Xiang, Lanting; Sheng, Jiping; Shen, Lin	SlNPR1 modulates chilling stress resistance in tomato plant by alleviating oxidative damage and affecting the synthesis of ferulic acid	2023	SCIENTIA HORTICULTURAE	307		111486			10.1016/j.scienta.2022.111486	1	1	1	0	Non-expresser of pathogenesis-related genes 1 (NPR1) has been demonstrated to be a master transcription factor during resistance against pathogens, the mechanisms by which regulates chilling stress, however, remain unclear. Our results revealed that the expression and protein content of SlNPR1 were dramatically induced by low temperature (4 ?). CRISPR/Cas9-mediated SlNPR1 mutagenesis aggravated t…	WOS:000859273000002
12	Hu, Jianhong; Li, Xiao; Sun, Tai-ping	Four class A AUXIN RESPONSE FACTORs promote tomato fruit growth despite suppressing fruit set	2023	NATURE PLANTS	9	5		706	719	10.1038/s41477-023-01396-y	1	1	0	0	Mutant combinations of four AUXIN RESPONSE FACTORs in tomato by CRISPR-Cas9 technology reveal their dual function in inhibiting fruit set before pollination while activating fruit growth after fertilization.In flowering plants, auxin produced in seeds after fertilization promotes fruit initiation. The application of auxin to unpollinated ovaries can also induce parthenocarpy (seedless fruit produ…	WOS:000965476200001	37037878
13	Huang, Xiaoen; Jia, Hongge; Xu, Jin; Wang, Yuanchun; Wen, Jiawen; Wang, Nian	Transgene-free genome editing of vegetatively propagated and perennial plant species in the T0 generation via a co-editing strategy	2023	NATURE PLANTS	9	10		1591	+	10.1038/s41477-023-01520-y	1	1	0	0	Transgene-free plant genome editing in the T0 generation is highly desirable but challenging1,2. Here we achieved such a goal using a co-editing strategy via Agrobacterium-mediated transient expression of cytosine base editor to edit ALS encoding acetolactate synthase to confer herbicide chlorsulfuron resistance as a selection marker, Cas12a/CRISPR RNA for editing gene(s) of interest, and green f…	WOS:001085419800008	37723203
14	Dong H.; Wang J.; Song X.; Hu C.; Zhu C.; Sun T.; Zhou Z.; Hu Z.; Xia X.; Zhou J.; Shi K.; Zhou Y.; Foyer C.H.; Yu J.	HY5 functions as a systemic signal by integrating BRC1-dependent hormone signaling in tomato bud outgrowth	2023	PROCEEDINGS OF THE NATIONAL ACADEMY OF SCIENCES OF THE UNITED STATES OF AMERICA	120	16	e2301879120			10.1073/pnas.2301879120	1	0	1	0	Light plays an important role in determining plant architecture, which greatly influences crop yield. However, the precise mechanisms by which light signaling regulates bud outgrowth remain to be identified. Here, we show that light regulates bud outgrowth via both HY5 and brassinosteroid (BR)-dependent pathways in tomato. Inactivation of the red-light photoreceptor PHYB, or deficiencies in PHYB …	SCOPUS:2-s2.0-85152095339	37036969
15	Noureddine, Yara; da Rocha, Martine; An, Jing; Medina, Clemence; Mejias, Joffrey; Mulet, Karine; Quentin, Michael; Abad, Pierre; Zouine, Mohamed; Favery, Bruno; Jaubert-Possamai, Stephanie	AUXIN RESPONSIVE FACTOR8 regulates development of the feeding site induced by root-knot nematodes in tomato	2023	JOURNAL OF EXPERIMENTAL BOTANY	74	18		5752	5766	10.1093/jxb/erad208	1	1	0	0	Root-knot nematodes (RKN) from the genus Meloidogyne induce the dedifferentiation of root vascular cells into giant multinucleate feeding cells. These feeding cells result from an extensive reprogramming of gene expression, and auxin is known to be a key player in their development. However, little is known about how the auxin signal is transmitted during giant cell development. Integrative analy…	WOS:001065054200001	37310189
16	Balderrama, Daniel; Barnwell, Samantha; Carlson, Keisha D.; Salido, Elsa; Guevara, Ruby; Nguyen, Christina; Madlung, Andreas	Phytochrome F mediates red light responsiveness additively with phytochromes B1 and B2 in tomato	2023	PLANT PHYSIOLOGY	191	4		2353	2366	10.1093/plphys/kiad028	1	1	0	0	CRISPR-induced knockout mutants suggest additive roles in red light responses for phytochrome F with phytochromes A, B1, and B2 in tomato.Phytochromes are red light and far-red light sensitive, plant-specific light receptors that allow plants to orient themselves in space and time. Tomato (Solanum lycopersicum) contains a small family of five phytochrome genes, for which to date stable knockout m…	WOS:000928559100001	36670526
17	Israeli, Alon; Schubert, Ramona; Man, Nave; Teboul, Naama; Yarce, Juan Carlos Serrani; Rosowski, Emily E.; Wu, Miin-Feng; Levy, Matan; Efroni, Idan; Ljung, Karin; Hause, Bettina; Reed, Jason W.; Ori, Naomi	Modulating auxin response stabilizes tomato fruit set	2023	PLANT PHYSIOLOGY	192	3		2336	2355	10.1093/plphys/kiad205	1	1	0	0	Fruit formation depends on successful fertilization and is highly sensitive to weather fluctuations that affect pollination. Auxin promotes fruit initiation and growth following fertilization. Class A auxin response factors (Class A ARFs) repress transcription in the absence of auxin and activate transcription in its presence. Here, we explore how multiple members of the ARF family regulate fruit…	WOS:000972085700001	37032117
18	Ramirez Gaona, Miguel; van Tuinen, Ageeth; Schipper, Danny; Kano, Akihito; Wolters, Pieter J.; Visser, Richard G. F.; van Kan, Jan A. L.; Wolters, Anne-Marie A.; Bai, Yuling	Mutation of PUB17 in tomato leads to reduced susceptibility to necrotrophic fungi	2023	PLANT BIOTECHNOLOGY JOURNAL	21	11		2157	2159	10.1111/pbi.14127	1	1	0	0	[No abstract availabl; Brief communication]	WOS:001071052700001	37735839
19	D'Orso, Fabio; Hill, Lionel; Appelhagen, Ingo; Lawrenson, Tom; Possenti, Marco; Li, Jie; Harwood, Wendy; Morelli, Giorgio; Martin, Cathie	Exploring the metabolic and physiological roles of HQT in S. lycopersicum by gene editing	2023	FRONTIERS IN PLANT SCIENCE	14		1124959			10.3389/fpls.2023.1124959	1	1	0	0	The most abundant phenolic compound in Solanaceous plants is chlorogenic acid (CGA), which possesses protective properties such as antimicrobial and antioxidant activities. These properties are particularly relevant when plants are under adverse conditions, such as pathogen attack, excess light, or extreme temperatures that cause oxidative stress. Additionally, CGA has been shown to absorb UV-B l…	WOS:000968315800001	37063176
20	Xiang, Hengzuo; Meng, Sida; Ye, Yunzhu; Han, Leilei; He, Yi; Cui, Yiqing; Tan, Changhua; Ma, Jian; Qi, Mingfang; Li, Tianlai	A molecular framework for lc controlled locule development of the floral meristem in tomato	2023	FRONTIERS IN PLANT SCIENCE	14		1249760			10.3389/fpls.2023.1249760	1	1	0	0	Malformed tomato fruit with multiple locules is a common physiological disorder that significantly affects the quality of tomatoes. Research has shown that the occurrence of malformed fruit in tomatoes is closely linked to the number of locules, and two key QTLs, lc and fas, are involved in controlling this trait. It has been observed that lc has a relatively weaker effect on increasing locule nu…	WOS:001062534800001	37680356
21	Feng, Yang; Zeng, Senlin; Yan, Jinping; Li, Kunzhi; Xu, Huini	Genome-Wide Analysis and Expression of MYC Family Genes in Tomato and the Functional Identification of slmyc1 in Response to Salt and Drought Stress	2023	AGRONOMY-BASEL	13	3	757			10.3390/agronomy13030757	1	1	0	0	Myelocytomatosis (MYC) transcription factors are crucial mediators of the jasmonate signaling pathway, which mediates the growth and developmental processes of plants. However, the function of MYC genes in tomato, Solanum lycopersicum (SlMYC), remains poorly understood. In this study, we have identified 14 non-redundant SlMYC genes across the genome of tomatoes. Six of the twelve chromosomes incl…	WOS:000953904700001
22	Zhou, Ming; Deng, Lei; Yuan, Guoliang; Zhao, Wei; Ma, Mingyang; Sun, Chuanlong; Du, Minmin; Li, Chuanyou; Li, Changbao	A CRISPR-Cas9-Derived Male Sterility System for Tomato Breeding	2023	AGRONOMY-BASEL	13	7	1785			10.3390/agronomy13071785	1	1	1	0	Male sterility can reduce cost and enable high seed purity during hybrid seed production. However, the commercial application of male sterility in hybrid seed production has not been widely used in tomatoes. CRISPR/Cas9-mediated gene editing can facilitate acceleration for the practical application of male sterility in hybrid seed production. Here, by using the CRISPR-Cas9 system, two genes DYSFU…	WOS:001037750800001
23	Zhao Y.; Hu K.; Yao G.; Wang S.; Peng X.; Zhang C.; Zeng D.; Zong K.; Lyu Y.; Zhang H.	D-cysteine desulfhydrase DCD1 participates in tomato resistance against Botrytis cinerea by modulating ROS homeostasis	2023	VEGETABLE RESEARCH	2023	3	21			10.48130/VR-2023-0021	1	0	1	0	Tomato is one of the most popular horticultural crops, and many commercial tomato cultivars are particularly susceptible to Botrytis cinerea. Hydrogen sulfide (H2S) is an important gaseous molecule in various plant stress responses. In this study, it was found that endogenous H2S increases in tomato leaves in response to B. cinerea infection, along with a 3.8-fold increase in gene expression of D…	SCOPUS:2-s2.0-85173904719
24	Velda A.C.; Rodriguez S.A.G.; Descalsota M.L.V.; Damasco O.P.	Thidiazuron-mediated and genotype-independent regeneration system for tomato (Solanum lycopersicum L.)	2023	JOURNAL OF APPLIED BIOLOGY AND BIOTECHNOLOGY	11	4		128	134	10.7324/JABB.2023.115801	1	0	1	0	Solanum lycopersicum L. is one of the most studied crops, with numerous genetic improvement techniques employed to enhance its fruit quality. Recalcitrance of tomato to certain regeneration medium remains to be a limiting factor for a successful in vitro culture protocol. This study was conducted to establish an efficient regeneration system for the target tomato genotype Vb-15 for its use in gen…	SCOPUS:2-s2.0-85161871667
25	Nir I, Budrys A, Smoot NK, Erberich J, Bergmann DC.	Targeting editing of tomato SPEECHLESS cis-regulatory regions generates plants with altered stomatal density in response to changing climate conditions	2023	BIORXIV	2		2023.11.02.564550			10.1101/2023.11.02.564550	1	0	0	1	Flexible developmental programs enable plants to customize their organ size and cellular composition. In leaves of eudicots, the stomatal lineage produces two essential cell types, stomata and pavement cells, but the total numbers and ratio of these cell types can vary. Central to this flexibility is the stomatal lineage initiating transcription factor, SPEECHLESS (SPCH). Here we show, by multipl…	PMC10635072	37961313
26	Wada, Naoki; Osakabe, Keishi; Osakabe, Yuriko	Type I-D CRISPR System-Mediated Genome Editing in Plants.	2023	METHODS IN MOLECULAR BIOLOGY	2653			21	38	10.1007/978-1-0716-3131-7_2	1	1	0	1	Genome editing has revolutionized plant research and plant breeding by enabling precise genome manipulation. In particular, the application of type II CRISPR-Cas9 systems to genome editing has proved an important milestone, accelerating genetic engineering and the analysis of gene function. On the other hand, the potential of other types of CRISPR-Cas systems, especially many of the most abundant…	MEDLINE:36995617	36995617
27	Zhou, Ming; Deng, Lei; Yuan, Guoliang; Zhao, Wei; Ma, Mingyang; Sun, Chuanlong; Du, Minmin; Li, Chuanyou; Li, Changbao	Rapid generation of a tomato male sterility system and its feasible application in hybrid seed production	2023	THEORETICAL AND APPLIED GENETICS	136	9	197			10.1007/s00122-023-04428-5	1	1	1	1	A practical approach for the rapid generation and feasible application of green hypocotyl male-sterile (GHMS) tm6 dfr lines in tomato hybrid breeding was established.AbstractMale sterility enables reduced cost and high seed purity during hybrid seed production. However, progress toward its commercial application has been slow in tomato due to the disadvantages of most natural male-sterile mutants…	WOS:001057482400001	37608233
28	Wang, Hongtao; Tang, Xiaofeng; Liu, Yongsheng	SlCK2α as a novel substrate for CRL4 E3 ligase regulates fruit size through maintenance of cell division homeostasis in tomato	2023	PLANTA	257	2	38			10.1007/s00425-023-04070-x	1	1	1	1	This study unravels a novel regulatory module (CRL4-CK2 alpha-CDK2) involving fruit size control by mediating cell division homeostasis (SlCK2 alpha and SlCDK2) in tomato.Fruit size is one of the crucial agronomical traits for crop production. UV-damaged DNA binding protein 1 (DDB1), a core component of Cullin4-RING E3 ubiquitin ligase complex (CRL4), has been identified as a negative regulator o…	WOS:000914400900002	36645501
29	Nguyen, Nhung Hong; Bui, Thao Phuong; Le, Ngoc Thu; Nguyen, Cuong Xuan; Le, My Tra Thi; Dao, Nhan Trong; Phan, Quyen; Van Le, Trong; To, Huong Mai Thi; Pham, Ngoc Bich; Chu, Ha Hoang; Do, Phat Tien	Disrupting Sc-uORFs of a transcription factor bZIP1 using CRISPR/Cas9 enhances sugar and amino acid contents in tomato (Solanum lycopersicum)	2023	PLANTA	257	3	57			10.1007/s00425-023-04089-0	1	1	1	1	Induced mutations in the SC-uORF of the tomato transcription factor gene SlbZIP1 by the CRISPR/Cas9 system led to the high accumulation of sugar and amino acid contents in tomato fruits.Tomato (Solanum lycopersicum) is one of the most popular and consumed vegetable crops in the world. Among important traits for tomato improvement such as yield, biotic and abiotic resistances, appearance, post-har…	WOS:000937639300001	36795295
30	Perk, Enzo A.; Di Palma, Andres Arruebarrena; Colman, Silvana; Mariani, Oriana; Cerrudo, Ignacio; D'Ambrosio, Juan Martin; Robuschi, Luciana; Pombo, Marina A.; Rosli, Hernan G.; Villareal, Fernando; Laxalt, Ana M.	CRISPR/Cas9-mediated phospholipase C 2 knock-out tomato plants are more resistant to Botrytis cinerea	2023	PLANTA	257	6	117			10.1007/s00425-023-04147-7	1	1	1	1	CRISPR/Cas9-mediated Phospholipase C2 knock-out tomato plants are more resistant to Botrytis cinerea than wild-type plants, with less ROS and an increase and reduction of (JA) and (SA)-response marker genes, respectively.Genome-editing technologies allow non-transgenic site-specific mutagenesis of crops, offering a viable alternative to traditional breeding methods. In this study we used CRISPR/C…	WOS:000986413100002	37173533
31	Huang, Xin; Wei, Jian-Ming; Feng, Wen-Zhuo; Luo, Qing; Tan, Guo-Fei; Li, Yun-Zhou	Interaction between SlMAPK3 and SlASR4 regulates drought resistance in tomato (Solanum lycopersicum L.)	2023	MOLECULAR BREEDING	43	10	73			10.1007/s11032-023-01418-9	1	1	1	1	Tomato is a leading vegetable in modern agriculture, and with global warming, drought has become an important factor threatening tomato production. Mitogen-activated protein kinase 3 (MAPK3) plays an important role in plant disease and stress resistance. To clarify the downstream target proteins of SlMAPK3 and the mechanism of stress resistance in tomato, this study was conducted with the SlMAPK3…	WOS:001082474800001	37795156
32	Ramos, Romina N.; Zhang, Ning; Lauff, Diana B.; Valenzuela-Riffo, Felipe; Figueroa, Carlos R.; Martin, Gregory B.; Pombo, Marina A.; Rosli, Hernan G.	Loss-of-function mutations in WRKY22 and WRKY25 impair stomatal-mediated immunity and PTI and ETI responses against Pseudomonas syringae pv. tomato	2023	PLANT MOLECULAR BIOLOGY	112	3		161	177	10.1007/s11103-023-01358-0	1	1	1	1	Plants defend themselves against pathogens using a two-layered immune system. The first response, pattern-triggered immunity (PTI), is activated upon recognition of microbe-associated molecular patterns (MAMPs). Virulent bacteria such as Pseudomonas syringae pv. tomato (Pst), deliver effector proteins into the plant cell to promote susceptibility. However, some plants possess resistance (R) prote…	WOS:000994088600001	37226022
33	Drapal, Margit; Enfissi, Eugenia M. A.; Almeida, Juliana; Rapacz, Elzbieta; Nogueira, Marilise; Fraser, Paul D.	The potential of metabolomics in assessing global compositional changes resulting from the application of CRISPR/Cas9 technologies	2023	TRANSGENIC RESEARCH	32	4		265	278	10.1007/s11248-023-00347-9	1	1	1	1	Exhaustive analysis of genetically modified crops over multiple decades has increased societal confidence in the technology. New Plant Breeding Techniques are now emerging with improved precision and the ability to generate products containing no foreign DNA and mimic/replicate conventionally bred varieties. In the present study, metabolomic analysis was used to compare (i) tobacco genotypes with…	WOS:000985260600001	37166587
34	Ijaz, Siddra; Ul Haq, Imran; Razzaq, Hafiza Arooj	Mutation introduced in DDTFR10/A gene of ethylene response element-binding protein (EREBP) family through CRISPR/Cas9 genome editing confers increased Fusarium wilt tolerance in tomato	2023	PHYSIOLOGY AND MOLECULAR BIOLOGY OF PLANTS	29	1		1	10	10.1007/s12298-022-01273-6	1	1	1	1	We investigated the role of the DDTFR10/A gene of the ethylene response element-binding protein (EREBP) family through the CRISPR/Cas9 genome editing approach. The associated role of this gene in tomato fruit ripening was known. The involvement of ripening-regulatory proteins in plant defense has been documented; therefore, to find the involvement of the DDTFR10/A gene in host susceptibility, we …	WOS:000904899600002	36733839
35	Liu Q.; Zhao C.; Sun K.; Deng Y.; Li Z.	Engineered biocontainable RNA virus vectors for non-transgenic genome editing across crop species and genotypes	2023	MOLECULAR PLANT	16	3		616	631	10.1016/j.molp.2023.02.003	1	0	1	1	CRISPR/Cas genome-editing tools provide unprecedented opportunities for basic plant biology research and crop breeding. However, the lack of robust delivery methods has limited the widespread adoption of these revolutionary technologies in plant science. Here, we report an efficient, non-transgenic CRISPR/Cas delivery platform based on the engineered tomato spotted wilt virus (TSWV), an RNA virus…	SCOPUS:2-s2.0-85149699697	36751129
36	Leibman-Markus, Meirav; Gupta, Rupali; Schuster, Silvia; Avni, Adi; Bar, Maya	Members of the tomato NRC4 h-NLR family augment each other in promoting basal immunity	2023	PLANT SCIENCE	330		111632			10.1016/j.plantsci.2023.111632	1	1	1	1	Plants possess an efficient, two-tiered immune system to combat pathogens and pests. Several decades of research have characterized different features of these two well-known tiers, PTI and ETI (Pattern/ Effectortriggered Immunity). NLR (Nucleotide-binding domain Leucine-rich Repeat) receptors have been found to link PTI to ETI, and be required for full potentiation of plant immune responses in s…	WOS:000944473800001	36758729
37	Yao, Jin; Zhang, Songlin; Wu, Na; Li, Xingmei; Ahmad, Bilal; Wu, Jiuyun; Guo, Rongrong; Wang, Xiping	KNOX transcription factor VvHB63 affects grape seed development by interacting with protein VvHB06	2023	PLANT SCIENCE	330		111665			10.1016/j.plantsci.2023.111665	1	1	1	1	The fast-growing demand for seedless table grapes has attracted the attention of scientists for the development of new seedless cultivars. Various genes and pathways have been identified which affect seedlessness. However, the detail of the mechanism(s) regulating seedless traits in grape is still unclear, and genes related to seedlessness in grape require further study. Transcriptomic and genomi…	WOS:000952188200001	36858204
38	Lu, Han; Fan, Youhong; Yuan, Yulin; Niu, Xiangli; Zhao, Bingyu; Liu, Yongsheng; Xiao, Fangming	Tomato SlSTK is involved in glucose response and regulated by the ubiquitin ligase SlSINA4	2023	PLANT SCIENCE	331		111672			10.1016/j.plantsci.2023.111672	1	1	1	1	Glucose signaling plays an essential role in plant growth, development and stress response. Previous studies have shown that STOREKEEPER (STK) is a new class of DNA binding protein that regulates patatin expression in potato tubers and confers elevated sensitivity to glucose response in Arabidopsis thaliana. However, the biological functions of STK gene in tomato (Solanum lycopersicum) have not b…	WOS:000956936100001	36921631
39	Ao, Qiujing; Qiu, Tiaoshuang; Liao, Feng; Hu, Zichao; Yang, Yingwu	Knockout of SlYTH2, encoding a YTH domain-containing protein, caused plant dwarfing, delayed fruit internal ripening, and increased seed abortion rate in tomato	2023	PLANT SCIENCE	335		111807			10.1016/j.plantsci.2023.111807	1	1	1	1	The m6A is one of the most abundant and widespread modifications in eukaryotic mRNAs, which regulates gene expression at the post-transcriptional level and plays key roles in many physiological processes. The YT521-B homologous (YTH) domain-containing proteins act as m6A readers to regulate m6A-RNA metabolism processes and mediate the various functions of m6A modification. Previously, we reported…	WOS:001047326600001	37479087
40	Yang, Wenhui; Liu, Chunxin; Fu, Qingjun; Jia, Xinyi; Deng, Liping; Feng, Chunying; Wang, Yuhan; Yang, Zhenru; Yang, Huanhuan; Xu, Xiangyang	Knockout of SlbZIP68 reduces late blight resistance in tomato.	2023	PLANT SCIENCE	336			111861	111861	10.1016/j.plantsci.2023.111861	1	1	1	1	Tomato (Solanum lycopersicum) is one of the most widely cultivated vegetable crop species in the world. Tomato late blight caused by Phytophthora infestans is a severe disease, which can cause serious losses in tomato production. In this study, tomato SlbZIP68 was identified as a transcription factor that can be induced by P. infestans, salicylic acid (SA) and jasmonic acid (JA). Knockout of SlbZ…	MEDLINE:37689280	37689280
41	Cha, Joon Yung; Uddin, Shahab; Macoy, Donah Mary; Shin, Gyeong-Im; Jeong, Song Yi; Ali, Imdad; Hwang, Ji-Won; Ji, Myung Geun; Lee, Sang Cheol; Park, Joung Hun; Sultana, Marium; Ryu, Gyeong Ryul; Ahn, Gyeongik; Lee, Sang Yeol; Kim, Min Gab; Kim, Woe-Yeon	Nucleoredoxin gene SINRX1 negatively regulates tomato immunity by activating SA signaling pathway	2023	PLANT PHYSIOLOGY AND BIOCHEMISTRY	200		107804			10.1016/j.plaphy.2023.107804	1	1	1	1	The tomato (Solanum lycopersicum) is widely consumed globally and renowned for its health benefits, including the reduction of cardiovascular disease and prostate cancer risk. However, tomato production faces significant challenges, particularly due to various biotic stresses such as fungi, bacteria, and viruses. To address this challenges, we employed the CRISPR/Cas9 system to modify the tomato …	WOS:001013220700001	37269823
42	Bi, Mengxi; Wang, Zhijun; Cheng, Keyan; Cui, Yiqing; He, Yi; Ma, Jian; Qi, Mingfang	Construction of transcription factor mutagenesis population in tomato using a pooled CRISPR/Cas9 plasmid library	2023	PLANT PHYSIOLOGY AND BIOCHEMISTRY	205		108094			10.1016/j.plaphy.2023.108094	1	1	1	1	Adequate mutant materials are the prerequisite for conducting gene function research or screening novel functional genes in plants. The strategy of constructing a large-scale mutant population using the pooled CRISPR/Cas9-sgRNA library has been implemented in several crops. However, the effective application of this CRISPR/Cas9 large-scale screening strategy to tomato remains to be attempted. Her…	WOS:001125513700001	37995578
43	Wang, Jieyu; Chen, Chong; Wu, Chuanzhao; Meng, Qingwei; Zhuang, Kunyang; Ma, Nana	SlMYB41 positively regulates tomato thermotolerance by activating the expression of SlHSP90.3	2023	PLANT PHYSIOLOGY AND BIOCHEMISTRY	204		108106			10.1016/j.plaphy.2023.108106	1	1	1	1	High-temperature stress has become a major abiotic factor that dramatically limits plant growth and crop yield. Plants have evolved complex mechanisms to cope with high-temperature stress, but the factors that regulate plant thermotolerance remain to be discovered. Here, a high temperature-induced MYB transcription factor SlMYB41 was cloned from tomato (Solanum lycopersicum). Two individual SlMYB…	WOS:001102873400001	37879127
44	Zhong, Zhaohui; Liu, Guanqing; Tang, Zhongjie; Xiang, Shuyue; Yang, Liang; Huang, Lan; He, Yao; Fan, Tingting; Liu, Shishi; Zheng, Xuelian; Zhang, Tao; Qi, Yiping; Huang, Jian; Zhang, Yong	Efficient plant genome engineering using a probiotic sourced CRISPR-Cas9 system	2023	NATURE COMMUNICATIONS	14	1	6102			10.1038/s41467-023-41802-9	1	1	1	1	Among CRISPR-Cas genome editing systems, Streptococcus pyogenes Cas9 (SpCas9), sourced from a human pathogen, is the most widely used. Here, through in silico data mining, we have established an efficient plant genome engineering system using CRISPR-Cas9 from probiotic Lactobacillus rhamnosus. We have confirmed the predicted 5'-NGAAA-3' PAM via a bacterial PAM depletion assay and showcased its ex…	WOS:001082935600004	37773156
45	Yu, Huimin; Bai, Fuxi; Ji, Chuanya; Fan, Zhengyan; Luo, Jinying; Ouyang, Bo; Deng, Xiuxin; Xiao, Shunyuan; Bisseling, Ton; Limpens, Erik; Pan, Zhiyong	Plant lysin motif extracellular proteins are required for arbuscular mycorrhizal symbiosis	2023	PROCEEDINGS OF THE NATIONAL ACADEMY OF SCIENCES OF THE UNITED STATES OF AMERICA	120	27	e2301884120			10.1073/pnas.2301884120	1	1	1	1	Arbuscular mycorrhizal fungi (AMF) can form a mutually beneficial symbiotic relation-ship with most land plants. They are known to secrete lysin motif (LysM) effectors into host root cells for successful colonization. Intriguingly, plants secrete similar types of LysM proteins; however, their role in plant-microbe interactions is unknown. Here, we show that Medicago truncatula deploys LysM extrac…	WOS:001030882800004	37368927
46	Xu, Ai; Wei, Lan; Ke, Jingjing; Peng, Chengfeng; Li, Pengyue; Fan, Changqiu; Yu, Xiao; Li, Bo	ETI signaling nodes are involved in resistance of Hawaii 7996 to Ralstonia solanacearum-induced bacterial wilt disease in tomato	2023	PLANT SIGNALING & BEHAVIOR	18	1	2194747			10.1080/15592324.2023.2194747	1	1	1	1	Bacterial wilt caused by the soil-borne pathogen Ralstonia solanacearum is a destructive disease of tomato. Tomato cultivar Hawaii 7996 is well-known for its stable resistance against R. solanacearum. However, the resistance mechanism of Hawaii 7996 has not yet been revealed. Here, we showed that Hawaii 7996 activated root cell death response and exhibited stronger defense gene induction than the…	WOS:000961023400001	36994774
47	Yang, Tianxia; Ali, Muhammad; Lin, Lihao; Li, Ping; He, Hongju; Zhu, Qiang; Sun, Chuanlong; Wu, Ning; Zhang, Xiaofei; Huang, Tingting; Li, Chang-Bao; Li, Chuanyou; Deng, Lei	Recoloring tomato fruit by CRISPR/Cas9-mediated multiplex gene editing	2023	HORTICULTURE RESEARCH	10	1				10.1093/hr/uhac214	1	1	1	1	Fruit color is an important horticultural trait, which greatly affects consumer preferences. In tomato, fruit color is determined by the accumulation of different pigments, such as carotenoids in the pericarp and flavonoids in the peel, along with the degradation of chlorophyll during fruit ripening. Since fruit color is a multigenic trait, it takes years to introgress all color-related genes in …	WOS:000913472300003	36643741
48	Wang, Ying; Shi, Chunmei; Ge, Pingfei; Li, Fangman; Zhu, Lihui; Wang, Yaru; Tao, Jinbao; Zhang, Xingyu; Dong, Haiqiang; Gai, Wenxian; Wang, Fei; Ye, Zhibiao; Grierson, Donald; Xu, Wei; Zhang, Yuyang	A 21-bp InDel in the promoter of STP1 selected during tomato improvement accounts for soluble solid content in fruits	2023	HORTICULTURE RESEARCH	10	3	uhad009			10.1093/hr/uhad009	1	1	1	1	Domestication and improvement are important processes that generate the variation in genome and phonotypes underlying crop improvement. Unfortunately, during selection for certain attributes, other valuable traits may be inadvertently discarded. One example is the decline in fruit soluble solids content (SSC) during tomato breeding. Several genetic loci for SSC have been identified, but few repor…	WOS:000954264000004	36960428
49	Zhao, Yu-Qi; Hu, Kang-Di; Yao, Gai-Fang; Wang, Si-Yue; Peng, Xiang-Jun; Zhang, Hua	A D-cysteine desulfhydrase, SlDCD2, participates in tomato fruit ripening by modulating ROS homoeostasis and ethylene biosynthesis	2023	HORTICULTURE RESEARCH	10	3	uhad014			10.1093/hr/uhad014	1	1	1	1	Hydrogen sulfide (H2S) is involved in multiple processes during plant growth and development. D-cysteine desulfhydrase (DCD) can produce H2S with D-cysteine as the substrate; however, the potential developmental roles of DCD have not been explored during the tomato lifecycle. In the present study, SlDCD2 showed increasing expression during fruit ripening. Compared with the control fruits, the sil…	WOS:000957130300002	36968183
50	Feng, Yuan; Kou, Xiaohong; Yuan, Shuai; Wu, Caie; Zhao, Xiaoyang; Xue, Zhaohui; Li, Qingxiu; Huang, Zhengyu; Sun, Yijie	CRISPR/Cas9-mediated SNAC9 mutants reveal the positive regulation of tomato ripening by SNAC9 and the mechanism of carotenoid metabolism regulation	2023	HORTICULTURE RESEARCH	10	4	uhad019			10.1093/hr/uhad019	1	1	1	1	NAC transcriptional regulators are crucial for tomato ripening. Virus-induced gene silencing (VIGS) of SNAC9 (SlNAC19, Gene ID: 101248665) affects tomato ripening, and SNAC9 is involved in ethylene and abscisic acid (ABA) metabolic pathways. However, the function of SNAC9 in pigment metabolism in tomatoes remains unclear. This work seeks to discover the mechanism of SNAC9 involvement in pigment m…	WOS:000964829400004	37035856
51	Zhao, Liling; Chen, Yingfang; Xiao, Xingming; Gao, Haiying; Cao, Jiamin; Zhang, Zhongkai; Guo, Zhongxin	AGO2a but not AGO2b mediates antiviral defense against infection of wild-type cucumber mosaic virus in tomato	2023	HORTICULTURE RESEARCH	10	5	uhad043			10.1093/hr/uhad043	1	1	1	1	Evolutionarily conserved antiviral RNA interference (RNAi) mediates a primary antiviral innate immunity preventing infection of broad-spectrum viruses in plants. However, the detailed mechanism in plants is still largely unknown, especially in important agricultural crops, including tomato. Varieties of pathogenic viruses evolve to possess viral suppressors of RNA silencing (VSRs) to suppress ant…	WOS:000986240700002	37188058
52	Luo, Qian; Wang, Jiao; Wang, Ping; Liang, Xiao; Li, Jianxin; Wu, Changqi; Fang, Hanmo; Ding, Shuting; Shao, Shujun; Shi, Kai	Transcriptomic and genetic approaches reveal that low-light-induced disease susceptibility is related to cellular oxidative stress in tomato	2023	HORTICULTURE RESEARCH	10	10	uhad173			10.1093/hr/uhad173	1	1	1	1	The impact of low light intensities on plant disease outbreaks represents a major challenge for global crop security, as it frequently results in significant yield losses. However, the underlying mechanisms of the effect of low light on plant defense are still poorly understood. Here, using an RNA-seq approach, we found that the susceptibility of tomato to Pseudomonas syringae pv. tomato DC3000 (…	WOS:001083452400001	37841503
53	Bulut, Mustafa; Nunes-Nesi, Adriano; Fernie, Alisdair R.; Alseekh, Saleh	Characterization of PetM cytochrome b6f subunit 7 domain-containing protein in tomato	2023	HORTICULTURE RESEARCH	10	12	uhad224			10.1093/hr/uhad224	1	1	1	1	In recent years, multiple advances have been made in understanding the photosynthetic machinery in model organisms. Knowledge transfer to horticultural important fruit crops is challenging and time-consuming due to restrictions in gene editing tools and prolonged life cycles. Here, we characterize a gene encoding a PetM domain-containing protein in tomato. The CRISPR/Cas9 knockout lines of the Pe…	WOS:001125833900004	38094587
54	Lu, Han; Niu, Xiangli; Fan, Youhong; Yuan, Yulin; Huang, Li; Zhao, Bingyu; Liu, Yongsheng; Xiao, Fangming	The extensin protein SAE1 plays a role in leaf senescence and is targeted by the ubiquitin ligase SINA4 in tomato	2023	JOURNAL OF EXPERIMENTAL BOTANY	74	18		5635	5652	10.1093/jxb/erad242	1	1	1	1	Extensins are hydroxyproline-rich glycoproteins and generally play a structural role in cell wall integrity. In this study, we determined a novel role of tomato (Solanum lycopersicum) SENESCENCE-ASSOCIATED EXTENSIN1 (SAE1) in leaf senescence. Both gain- and loss-of-function analyses suggest that SAE1 plays a positive role in leaf senescence in tomato. Transgenic plants overexpressing SAE1 (SAE1-O…	WOS:001030635100001	37368909
55	Chen, Shangyu; Song, Xuewei; Zheng, Qixiang; Liu, Yuqi; Yu, Jingquan; Zhou, Yanhong; Xia, Xiaojian	The transcription factor SPL13 mediates strigolactone suppression of shoot branching by inhibiting cytokinin synthesis in Solanum lycopersicum	2023	JOURNAL OF EXPERIMENTAL BOTANY	74	18		5722	5735	10.1093/jxb/erad303	1	1	1	1	Plant architecture imposes a large impact on crop yield. IDEAL PLANT ARCHITECTURE 1 (IPA1), which encodes a SQUAMOSA PROMOTER BINDING PROTEIN-LIKE (SPL) transcription factor, is a target of molecular design for improving grain yield. However, the roles of SPL transcription factors in regulating tomato (Solanum lycopersicum) plant architecture are unclear. Here, we show that the expression of SPL1…	WOS:001049624100001	37504507
56	Liu, Gang-Shuai; Huang, Hua; Grierson, Donald; Gao, Ying; Ji, Xiang; Peng, Zhen-Zhen; Li, Hong-Li; Niu, Xiao-Lin; Jia, Wen; He, Jian-Lin; Xiang, Lan-Ting; Gao, Hai-Yan; Qu, Gui-Qin; Zhu, Hong-Liang; Zhu, Ben-Zhong; Luo, Yun-Bo; Fu, Da-Qi	NAC transcription factor SlNOR-like1 plays a dual regulatory role in tomato fruit cuticle formation	2023	JOURNAL OF EXPERIMENTAL BOTANY						10.1093/jxb/erad410	1	1	0	1	The plant cuticle is an important protective barrier on the plant surface, constructed mainly by polymerized cutin matrix and a complex wax mixture. Although the pathway of plant cuticle biosynthesis has been clarified, knowledge of the transcriptional regulation network underlying fruit cuticle formation remains limited. In the present work, we discovered that tomato fruits of the NAC transcript…	WOS:001098094600001	37856192
57	Ahouvi, Yoav; Haber, Zechariah; Zach, Yair Yehoshua; Rosental, Leah; Toubiana, David; Sharma, Davinder; Alseekh, Saleh; Tajima, Hiromi; Fernie, Alisdair R.; Brotman, Yariv; Blumwald, Eduardo; Sade, Nir	The Alteration of Tomato Chloroplast Vesiculation Positively Affects Whole-Plant Source-Sink Relations and Fruit Metabolism under Stress Conditions	2023	PLANT AND CELL PHYSIOLOGY	63	12		2008	2026	10.1093/pcp/pcac133	1	1	1	1	Changes in climate conditions can negatively affect the productivity of crop plants. They can induce chloroplast degradation (senescence), which leads to decreased source capacity, as well as decreased whole-plant carbon/nitrogen assimilation and allocation. The importance, contribution and mechanisms of action regulating source-tissue capacity under stress conditions in tomato (Solanum lycopersi…	WOS:000879035600001	36161338
58	Bournonville, Celine; Mori, Kentaro; Deslous, Paul; Decros, Guillaume; Blomeier, Tim; Mauxion, Jean-Philippe; Jorly, Joana; Gadin, Stephanie; Cassan, Cedric; Maucourt, Mickael; Just, Daniel; Bres, Cecile; Rothan, Christophe; Ferrand, Carine; Fernandez-Lochu, Lucie; Bataille, Laure; Miura, Kenji; Beven, Laure; Zurbriggen, Matias D.; Petriacq, Pierre; Gibon, Yves; Baldet, Pierre	Blue light promotes ascorbate synthesis by deactivating the PAS/LOV photoreceptor that inhibits GDP-l-galactose phosphorylase	2023	PLANT CELL	35	7		2615	2634	10.1093/plcell/koad108	1	1	1	1	Ascorbate (vitamin C) is an essential antioxidant in fresh fruits and vegetables. To gain insight into the regulation of ascorbate metabolism in plants, we studied mutant tomato plants (Solanum lycopersicum) that produce ascorbate-enriched fruits. The causal mutation, identified by a mapping-by-sequencing strategy, corresponded to a knock-out recessive mutation in a class of photoreceptor named P…	WOS:000975517800001	37052931
59	Samach, Aviva; Mafessoni, Fabrizio; Gross, Or; Melamed-Bessudo, Cathy; Filler-Hayut, Shdema; Dahan-Meir, Tal; Amsellem, Ziva; Pawlowski, Wojciech P; Levy, Avraham A	CRISPR/Cas9-induced DNA breaks trigger crossover, chromosomal loss, and chromothripsis-like rearrangements	2023	PLANT CELL	35	11		3957	3972	10.1093/plcell/koad209	1	1	1	1	DNA double-stranded breaks (DSBs) generated by the Cas9 nuclease are commonly repaired via nonhomologous end-joining (NHEJ) or homologous recombination (HR). However, little is known about unrepaired DSBs and the type of damage they trigger in plants. We designed an assay that detects loss of heterozygosity (LOH) in somatic cells, enabling the study of a broad range of DSB-induced genomic events.…	MEDLINE:37497643	37497643
60	Su, Guanqing; Lin, Yifan; Wang, Chunfeng; Lu, Jiao; Liu, Zimeng; He, Zhiren; Shu, Xiu; Chen, Wenbo; Wu, Rongrong; Li, Baijun; Zhu, Changqing; Rose, Jocelyn K. C.; Grierson, Donald; Giovannoni, James J.; Shi, Yanna; Chen, Kunsong	Expansin SlExp1 and endoglucanase SlCel2 synergistically promote fruit softening and cell wall disassembly in tomato	2023	PLANT CELL						10.1093/plcell/koad291	1	1	0	1	Fruit softening, an irreversible process that occurs during fruit ripening, can lead to losses and waste during postharvest transportation and storage. Cell wall disassembly is the main factor leading to loss of fruit firmness, and several ripening-associated cell wall genes have been targeted for genetic modification, particularly pectin modifiers. However, individual knockdown of most cell wall…	WOS:001125634300001	38000892
61	Shohat, Hagai; Cheriker, Hadar; Cohen, Amir; Weiss, David	Tomato ABA-IMPORTING TRANSPORTER 1.1 inhibits seed germination under high salinity conditions	2023	PLANT PHYSIOLOGY	191	2		1404	1415	10.1093/plphys/kiac545	1	1	1	1	The plant hormone abscisic acid (ABA) plays a central role in the regulation of seed maturation and dormancy. ABA also restrains germination under abiotic-stress conditions. Here, we show in tomato (Solanum lycopersicum) that the ABA importer ABA-IMPORTING TRANSPORTER 1.1 (AIT1.1/NPF4.6) has a role in radicle emergence under salinity conditions. AIT1.1 expression was upregulated following seed im…	WOS:001033053200001	36449559
62	Sobol, Guy; Majhi, Bharat Bhusan; Pasmanik-Chor, Metsada; Zhang, Ning; Roberts, Holly M.; Martin, Gregory B.; Sessa, Guido	Tomato receptor-like cytoplasmic kinase Fir1 is involved in flagellin signaling and preinvasion immunity	2023	PLANT PHYSIOLOGY	192	1		565	581	10.1093/plphys/kiac577	1	1	1	1	Detection of bacterial flagellin by the tomato (Solanum lycopersicum) receptors Flagellin sensing 2 (Fls2) and Fls3 triggers activation of pattern-triggered immunity (PTI). We identified the tomato Fls2/Fls3-interacting receptor-like cytoplasmic kinase 1 (Fir1) protein that is involved in PTI triggered by flagellin perception. Fir1 localized to the plasma membrane and interacted with Fls2 and Fls…	WOS:000916768600001	36511947
63	Chen, Chong; Zhang, Meng; Zhang, Mingyue; Yang, Minmin; Dai, Shanshan; Meng, Qingwei; Lv, Wei; Zhuang, Kunyang	ETHYLENE-INSENSITIVE 3-LIKE 2 regulates beta-carotene and ascorbic acid accumulation in tomatoes during ripening.	2023	PLANT PHYSIOLOGY	192	3		2067	2080	10.1093/plphys/kiad151	1	1	1	1	ETHYLENE-INSENSITIVE 3/ETHYLENE-INSENSITIVE 3-LIKEs (EIN3/EILs) are important ethylene response factors during fruit ripening. Here, we discovered that EIL2 controls carotenoid metabolism and ascorbic acid (AsA) biosynthesis in tomato (Solanum lycopersicum). In contrast to the red fruits presented in the wild type (WT) 45 d after pollination, the fruits of CRISPR/Cas9 eil2 mutants and SlEIL2 RNA …	MEDLINE:36891812	36891812
64	Li, Jinyan; Wang, Keru; Yang, Yongfang; Lu, Yao; Cui, Kaicheng; Ji, Yajing; Ma, Liqun; Cheng, Ke; Ostersetzer-Biran, Oren; Li, Feng; Qu, Guiqin; Zhu, Benzhong; Fu, Daqi; Luo, Yunbo; Zhu, Hongliang	SlRIP1b is a global organellar RNA editing factor, required for normal fruit development in tomato plants	2023	NEW PHYTOLOGIST	237	4		1188	1203	10.1111/nph.18594	1	1	1	1	RNA editing in plant organelles involves numerous C-U conversions, which often restore evolutionarily conserved codons and may generate new translation initiation and termination codons. These RNA maturation events rely on a subset of nuclear-encoded protein cofactors. Here, we provide evidence of the role of SlRIP1b on RNA editing of mitochondrial transcripts in tomato (Solanum lycopersicum) pla…	WOS:000891916600001	36345265
65	Mendez-Lopez, Eduardo; Donaire, Livia; Gosalvez, Blanca; Diaz-Vivancos, Pedro; Sanchez-Pina, M. Amelia; Tilsner, Jens; Aranda, Miguel A.	Tomato SlGSTU38 interacts with the PepMV coat protein and promotes viral infection	2023	NEW PHYTOLOGIST	238	1		332	348	10.1111/nph.18728	1	1	1	1	Pepino mosaic virus (PepMV) is pandemic in tomato crops, causing important economic losses world-wide. No PepMV-resistant varieties have been developed yet. Identification of host factors interacting with PepMV proteins is a promising source of genetic targets to develop PepMV-resistant varieties. The interaction between the PepMV coat protein (CP) and the tomato glutathione S-transferase (GST) S…	WOS:000928894200001	36631978
66	Zhang, Biyao; Li, Qiang; Keyhaninejad, Neda; Taitano, Nathan; Sapkota, Manoj; Snouffer, Ashley; van der Knaap, Esther	A combinatorial TRM-OFP module bilaterally fine-tunes tomato fruit shape	2023	NEW PHYTOLOGIST	238	6		2393	2409	10.1111/nph.18855	1	1	1	1	The mechanisms that regulate the vast diversity of plant organ shapes such as the fruit remain to be fully elucidated. TONNEAU1 Recruiting Motif proteins (TRMs) have been implicated in the control of organ shapes in a number of plant species, including tomato. However, the role of many of them is unknown. TRMs interact with Ovate Family Proteins (OFPs) via the M8 domain. However, the in planta fu…	WOS:000978239800001	36866711
67	Li, Cheng; Zhang, Shan; Li, Jingjuan; Huang, Shuhua; Zhao, Tong; Lv, Siqi; Liu, Jianwei; Wang, Shufen; Liu, Xiaohui; He, Shen; Zhang, Yanfeng; Xiao, Fangming; Wang, Fengde; Gao, Jianwei; Wang, Xiaofeng	PHB3 interacts with BRI1 and BAK1 to mediate brassinosteroid signal transduction in Arabidopsis and tomato	2023	NEW PHYTOLOGIST						10.1111/nph.19469	1	1	1	1	Brassinosteroids (BRs) are plant hormones that are essential in plant growth and development. BRASSINOSTEROID-INSENSITIVE 1 (BRI1) and BRI1 ASSOCIATED RECEPTOR KINASE 1 (BAK1), which are located on the plasma membrane, function as co-receptors that accept and transmit BR signals.PROHIBITIN 3 (PHB3) was identified in both BRI1 and BAK1 complexes by affinity purification and LC-MS/MS analysis. Bioc…	WOS:001128839400001	38130037
68	Ruiz-Ramon, Fabiola; Rodriguez-Sepulveda, Pascual; Breto, Pau; Donaire, Livia; Hernando, Yolanda; Aranda, Miguel A.	The tomato calcium-permeable channel 4.1 (SlOSCA4.1) is a susceptibility factor for pepino mosaic virus	2023	PLANT BIOTECHNOLOGY JOURNAL	21	10		2140	2154	10.1111/pbi.14119	1	1	1	1	The hyperosmolality-gated calcium permeable channel 4.1 (OSCA4.1) belongs to an evolutionarily conserved small family of mechano-sensitive channels. OSCA members may represent key players in plant resistance to drought and to pathogen infection but are scarcely studied. After screening for resistance to pepino mosaic virus (PepMV) a collection of 1000 mutagenized tomato families, we identified a …	WOS:001029598700001	37448155
69	Lee, Eun Song; Heo, Jung; Bang, Woo Young; Chougule, Kapeel M.; Waminal, Nomar Espinosa; Hong, Nguyen Thi; Kim, Min Ji; Beak, Hong Kwan; Kim, Yong Jun; Priatama, Ryza A.; Jang, Ji In; Cha, Kang Il; Son, Seung Han; Rajendran, Sujeevan; Choo, Young-Kug; Bae, Jong Hyang; Kim, Chul Min; Lee, Young Koung; Bae, Sangsu; Jones, Jonathan D. G.; Sohn, Kee Hoon; Lee, Jiyoung; Kim, Hyun Hee; Hong, Jong Chan;…	Engineering homoeologs provide a fine scale for quantitative traits in polyploid	2023	PLANT BIOTECHNOLOGY JOURNAL						10.1111/pbi.14141	1	1	0	1	Numerous staple crops exhibit polyploidy and are difficult to genetically modify. However, recent advances in genome sequencing and editing have enabled polyploid genome engineering. The hexaploid black nightshade species Solanum nigrum has immense potential as a beneficial food supplement. We assembled its genome at the scaffold level. After functional annotations, we identified homoeologous gen…	WOS:001039693300001	37530518
70	Arruabarrena A.; Lado J.; González-Arcos M.; Vidal S.	Targeted disruption of tomato chromoplast-specific lycopene β-cyclase (CYC-B) gene promotes early accumulation of lycopene in fruits and enhanced postharvest cold tolerance	2023	PLANT BIOTECHNOLOGY JOURNAL	21	12		2420	2422	10.1111/pbi.14169	1	0	1	1	[No abstract availabl; Brief communication]	SCOPUS:2-s2.0-85169157351	37654005
71	Wang, Yaqi; Li, Xiaofei; Liu, Minglei; Zhou, Yingjia; Li, Feng	Guide RNA scaffold variants enabled easy cloning of large gRNA cluster for multiplexed gene editing	2023	PLANT BIOTECHNOLOGY JOURNAL						10.1111/pbi.14198	1	1	1	1	Cas9 protein-mediated gene editing has revolutionized genetic manipulation in most organisms. There are many cases where multiplexed gene editing is needed. Cas9 is capable of multiplex gene editing when expressed with multiple guide RNAs. Conventional cloning methods for multiplexed gene editing vector is not efficient due to repeated use of a single-guide RNA scaffold and inefficient ligation. …	WOS:001094660500001	37816147
72	Zhou L.; Sun Z.; Hu T.; Chen D.; Chen X.; Zhang Q.; Cao J.; Zhu B.; Fu D.; Zhu H.; Qu G.	Increasing flavonoid contents of tomato fruits through disruption of the SlSPL-CNR, a suppressor of SlMYB12 transcription activity	2023	PLANT BIOTECHNOLOGY JOURNAL						10.1111/pbi.14214	1	0	1	1	[No abstract availabl; Brief communication]	SCOPUS:2-s2.0-85175004529	37902173
73	Shang, Lele; Tao, Jinbao; Song, Jianwen; Wang, Yaru; Zhang, Xingyu; Ge, Pingfei; Li, Fangman; Dong, Haiqiang; Gai, Wenxian; Grierson, Donald; Ye, Zhibiao; Zhang, Yuyang	CRISPR/Cas9-mediated mutations of FANTASTIC FOUR gene family for creating early flowering mutants in tomato	2023	PLANT BIOTECHNOLOGY JOURNAL						10.1111/pbi.14223	1	1	1	1	Flowering time is of great agricultural importance and the timing and extent of flowering usually determines yield and availability of flowers, fruits and seeds. Identification of genes determining flowering has important practical applications for tomato breeding. Here we demonstrate the roles of the FANTASTIC FOUR (FAF) gene family in regulating tomato flowering time. In this plant-specific gen…	WOS:001102112100001	37942846
74	Quevedo-Colmena, A. S.; Ortiz-Atienza, A.; Jaquez-Gutierrez, M.; Quinet, M.; Atares, A.; Yuste-Lisbona, F. J.; Moreno, V.; Angosto, T.; Lozano, R.	Loss of function mutations at the tomato SSI2 locus impair plant growth and development by altering the fatty acid desaturation pathway	2023	PLANT BIOLOGY						10.1111/plb.13591	1	1	0	1	The stearoyl-ACP desaturase (SACPD) is a key enzyme in the regulation of saturated to unsaturated fatty acid ratio, playing a crucial role in regulating membrane stability and fluidity, as well as photosynthesis efficiency, which makes it an important research focus in crop species.This study reports the characterization and molecular cloning of pale dwarf (pad), a new tomato (Solanum lycopersicu…	WOS:001107336600001	37983594
75	Zhang, Xing-Hai; Vichyavichien, Paveena; Nifakos, Nicholas; Kaplan, Noah; Jin, Xiao-Lu; Wellman, Annalise; Spanoudis, Alexander; Klingler, Marcos	KED gene expression in early response to wounding stress in tomato plants	2023	PHYSIOLOGIA PLANTARUM	175	4	e13978			10.1111/ppl.13978	1	1	1	1	The wounding-responsive KED gene, named for its coding for a lysine (K), glutamic acid (E), and aspartic acid (D)-rich protein, is widely present among land plants. However, little is known about its regulation or function. In this study, we found that transcription of the tomato (Solanum lycopersicum) KED gene, SlKED, was rapidly and transiently elevated by wounding or ethephon treatment. Compar…	WOS:001036022700001	37616012
76	He, Qiyu; Jin, Jianfeng; Li, Pengfei; Zhu, Huihui; Wang, Zhanqi; Fan, Wei; Yang, Jian Li	Involvement of SlSTOP1 regulated SlFDH expression in aluminum tolerance by reducing NAD+ to NADH in the tomato root apex	2023	PLANT JOURNAL	113	2		387	401	10.1111/tpj.16054	1	1	1	1	Formate dehydrogenase (FDH; EC 1.2.1.2.) has been implicated in plant responses to a variety of stresses, including aluminum (Al) stress in acidic soils. However, the role of this enzyme in Al tolerance is not yet fully understood, and how FDH gene expression is regulated is unknown. Here, we report the identification and functional characterization of the tomato (Solanum lycopersicum) SlFDH gene…	WOS:000899275000001	36471650
77	Li, Xiang; Tieman, Denise; Alseekh, Saleh; Fernie, Alisdair R.; Klee, Harry J.	Natural variations in the Sl-AKR9 aldo/keto reductase gene impact fruit flavor volatile and sugar contents	2023	PLANT JOURNAL	115	4		1134	1150	10.1111/tpj.16310	1	1	1	1	The unique flavors of different fruits depend upon complex blends of soluble sugars, organic acids, and volatile organic compounds. 2-Phenylethanol and phenylacetaldehyde are major contributors to flavor in many foods, including tomato. In the tomato fruit, glucose, and fructose are the chemicals that most positively contribute to human flavor preferences. We identified a gene encoding a tomato a…	WOS:001020109400001	37243881
78	Wang, Ruochen; Liu, Kaidong; Tang, Bei; Su, Dan; He, Xiaoqing; Deng, Heng; Wu, Mengbo; Bouzayen, Mondher; Grierson, Don; Liu, Mingchun	The MADS-box protein SlTAGL1 regulates a ripening-associated SlDQD/SDH2 involved in flavonoid biosynthesis and resistance against Botrytis cinerea in post-harvest tomato fruit	2023	PLANT JOURNAL	115	6		1746	1757	10.1111/tpj.16354	1	1	1	1	3-Dehydroquinate dehydratase/shikimate dehydrogenase (DQD/SDH) is a key rate-limiting enzyme that catalyzes the synthesis of the shikimate, which is an important metabolic intermediate in plants and animals. However, the function of SlDQD/SDH family genes in tomato (Solanum lycopersicum) fruit metabolites is still unknown. In the present study, we identified a ripening-associated SlDQD/SDH member…	WOS:001016303900001	37326247
79	Zhang L.; Li G.; Zhang Y.; Cheng Y.; Roberts N.; Glenn S.E.; DeZwaan-McCabe D.; Rube H.T.; Manthey J.; Coleman G.; Vakulskas C.A.; Qi Y.	Boosting genome editing efficiency in human cells and plants with novel LbCas12a variants	2023	GENOME BIOLOGY	24	1	102			10.1186/s13059-023-02929-6	1	0	1	1	Cas12a (formerly known as Cpf1), the class II type V CRISPR nuclease, has been widely used for genome editing in mammalian cells and plants due to its distinct characteristics from Cas9. Despite being one of the most robust Cas12a nucleases, LbCas12a in general is less efficient than SpCas9 for genome editing in human cells, animals, and plants. Results: To improve the editing efficiency of LbCas…	SCOPUS:2-s2.0-85156231873	37122009
80	Slaman, Ellen; Lammers, Michiel; Angenent, Gerco C. C.; de Maagd, Ruud A. A.	High-throughput sgRNA testing reveals rules for Cas9 specificity and DNA repair in tomato cells	2023	FRONTIERS IN GENOME EDITING	5		1196763			10.3389/fgeed.2023.1196763	1	1	1	1	CRISPR/Cas9 technology has the potential to significantly enhance plant breeding. To determine the specificity and the mutagenic spectrum of SpCas9 in tomato, we designed 89 g(uide) RNAs targeting genes of the tomato MYB transcription factor family with varying predicted specificities. Plasmids encoding sgRNAs and Cas9 were introduced into tomato protoplasts, and target sites as well as 224 predi…	WOS:001011389400001	37346168
81	Li G.; Zhang Y.; Dailey M.; Qi Y.	Hs1Cas12a and Ev1Cas12a confer efficient genome editing in plants	2023	FRONTIERS IN GENOME EDITING	5		1251903			10.3389/fgeed.2023.1251903	1	0	1	1	Cas12a, also known as Cpf1, is a highly versatile CRISPR-Cas enzyme that has been widely used in genome editing. Unlike its well-known counterpart, Cas9, Cas12a has unique features that make it a highly efficient genome editing tool at AT-rich genomic regions. To enrich the CRISPR-Cas12a plant genome editing toolbox, we explored 17 novel Cas12a orthologs for their genome editing capabilities in p…	SCOPUS:2-s2.0-85175010869	37901282
82	Li, Yangyang; Liu, Yang; Gao, Zhenhua; Wang, Feng; Xu, Tao; Qi, Mingfang; Liu, Yufeng; Li, Tianlai	MicroRNA162 regulates stomatal conductance in response to low night temperature stress via abscisic acid signaling pathway in tomato	2023	FRONTIERS IN PLANT SCIENCE	14		1045112			10.3389/fpls.2023.1045112	1	1	1	1	MicroRNAs (miRNAs) mediate the degradation of target mRNA and inhibit mRNA translation to regulate gene expression at the transcriptional and post-transcriptional levels in response to environmental stress in plants. We characterized the post-transcriptional mechanism by deep sequencing small RNA (sRNA) to examine how miRNAs were involved in low night temperature (LNT) stress in tomato and whethe…	WOS:000950082500001	36938045
83	Koseoglou, Eleni; Hanika, Katharina; Nadzir, Mas Mohd M.; Kohlen, Wouter; Van der Wolf, Jan M.; Visser, Richard G. F.; Bai, Yuling	Inactivation of tomato WAT1 leads to reduced susceptibility to Clavibacter michiganensis through downregulation of bacterial virulence factors	2023	FRONTIERS IN PLANT SCIENCE	14		1082094			10.3389/fpls.2023.1082094	1	1	1	1	Tomato bacterial canker caused by Clavibacter michiganensis (Cm) is considered to be one of the most destructive bacterial diseases of tomato. To date, no resistance to the pathogen has been identified. While several molecular studies have identified (Cm) bacterial factors involved in disease development, the plant genes and mechanisms associated with susceptibility of tomato to the bacterium rem…	WOS:001004254600001	37324660
84	Tran, Mil Thi; Son, Geon Hui; Song, Young Jong; Nguyen, Ngan Thi; Park, Seonyeong; Thach, Thanh Vu; Kim, Jihae; Sung, Yeon Woo; Das, Swati; Pramanik, Dibyajyoti; Lee, Jinsu; Son, Ki-Ho; Kim, Sang Hee; Vu, Tien Van; Kim, Jae-Yean	CRISPR-Cas9-based precise engineering of SlHyPRP1 protein towards multi-stress tolerance in tomato	2023	FRONTIERS IN PLANT SCIENCE	14		1186932			10.3389/fpls.2023.1186932	1	1	1	1	Recently, CRISPR-Cas9-based genome editing has been widely used for plant breeding. In our previous report, a tomato gene encoding hybrid proline-rich protein 1 (HyPRP1), a negative regulator of salt stress responses, has been edited using a CRISPR-Cas9 multiplexing approach that resulted in precise eliminations of its functional domains, proline-rich domain (PRD) and eight cysteine-motif (8CM). …	WOS:000996018400001	37255559
85	Zhao, Xueya; Zhang, Kunpeng; Zhang, Huidong; Bi, Mengxi; He, Yi; Cui, Yiqing; Tan, Changhua; Ma, Jian; Qi, Mingfang	Tomato short internodes and pedicels encode an LRR receptor-like serine/threonine-protein kinase ERECTA regulating stem elongation through modulating gibberellin metabolism	2023	FRONTIERS IN PLANT SCIENCE	14		1283489			10.3389/fpls.2023.1283489	1	1	0	1	Plant height is an important agronomic trait. Dwarf varieties present several advantages, such as lodging resistance, increased yield, and suitability for mechanized harvesting, which are crucial for crop improvement. However, limited research is available on dwarf tomato varieties suitable for production. In this study, we report a novel short internode mutant named short internode and pedicel (…	WOS:001116820200001	38078095
86	Li, Yujing; Shu, Pan; Xiang, Lanting; Sheng, Jiping; Shen, Lin	CRISPR/Cas9-Mediated SlATG5 Mutagenesis Reduces the Resistance of Tomato Fruit to Botrytis cinerea	2023	FOODS	12	14	2750			10.3390/foods12142750	1	1	1	1	Tomato fruit is highly susceptible to infection by Botrytis cinerea (B. cinerea), a dominant pathogen, during storage. Recent studies have shown that autophagy is essential for plant defense against biotic and abiotic stresses. Autophagy-related gene 5 (ATG5) plays a key role in autophagosome completion and maturation, and is rapidly induced by B. cinerea, but the potential mechanisms of ATG5 in …	WOS:001036210400001	37509842
87	Guan, Di; Zhao, Ying; Zhao, Xiaodan; Fu, Daqi	Metabolomics Study of the Effect of Transcription Factor NOR-like1 on Flavonoids in Tomato at Different Stages of Maturity Using UPLC-MS/MS	2023	FOODS	12	24	4445			10.3390/foods12244445	1	1	1	1	Tomato fruits are rich in flavonoids. This study explores the effect of transcription factor SlNOR-like1 on the accumulation of flavonoids in tomato fruits at different ripening stages. We used ultra-pressure liquid chromatography-tandem mass spectrometry (UPLC-MS/MS) to analyze wild-type (WT) and NOR-like1 CRISPR/Cas9-edited (NOR-like1) tomato fruits. A total of 50 flavonoid metabolites were acc…	WOS:001131423800001	38137249
88	Debbarma, Johni; Saikia, Banashree; Singha, Dhanawantari L. L.; Das, Debajit; Keot, Ajay Kumar; Maharana, Jitendra; Velmurugan, Natarajan; Arunkumar, Kallare P. P.; Reddy, Palakolanu Sudhakar; Chikkaputtaiah, Channakeshavaiah	CRISPR/Cas9-Mediated Mutation in XSP10 and SlSAMT Genes Impart Genetic Tolerance to Fusarium Wilt Disease of Tomato (Solanum lycopersicum L.)	2023	GENES	14	2	488			10.3390/genes14020488	1	1	1	1	Fusarium wilt is a major devastating fungal disease of tomato (Solanum lycopersicum L.) caused by Fusarium oxysporum f. sp. lycopersici (Fol) which reduces the yield and production. Xylem sap protein 10 (XSP10) and Salicylic acid methyl transferase (SlSAMT) are two putative negative regulatory genes associated with Fusarium wilt of tomato. Fusarium wilt tolerance in tomato can be developed by tar…	WOS:000938570300001	36833415
89	Kim, Jin Young; Kim, Jong Hee; Jang, Young Hee; Yu, Jihyeon; Bae, Sangsu; Kim, Me-Sun; Cho, Yong-Gu; Jung, Yu Jin; Kang, Kwon Kyoo	Transcriptome and Metabolite Profiling of Tomato SGR-Knockout Null Lines Using the CRISPR/Cas9 System	2023	INTERNATIONAL JOURNAL OF MOLECULAR SCIENCES	24	1	109			10.3390/ijms24010109	1	1	1	1	Stay-green 1 (SGR1) protein is a critical regulator of chlorophyll degradation and senescence in plant leaves; however, the functions of tomato SGR1 remain ambiguous. Here, we generated an SGR1-knockout (KO) null line via clustered regularly interspaced palindromic repeat (CRISPR)/CRISPR-associated protein 9-mediated gene editing and conducted RNA sequencing and gas chromatography-tandem mass spe…	WOS:000909883500001	36613549
90	Liu, Xin; Pei, Lingling; Zhang, Lingling; Zhang, Xueying; Jiang, Jing	Regulation of miR319b-Targeted SlTCP10 during the Tomato Response to Low-Potassium Stress	2023	INTERNATIONAL JOURNAL OF MOLECULAR SCIENCES	24	8	7058			10.3390/ijms24087058	1	1	1	1	Potassium deficiency confines root growth and decreases root-to-shoot ratio, thereby limiting root K+ acquisition. This study aimed to identify the regulation network of microRNA319 involved in low-K+ stress tolerance in tomato (Solanum lycopersicum). SlmiR319b-OE roots demonstrated a smaller root system, a lower number of root hairs and lower K+ content under low-K+ stress. We identified SlTCP10…	WOS:000977510500001	37108222
91	Li, Ruiling; Maioli, Alex; Lanteri, Sergio; Moglia, Andrea; Bai, Yuling; Acquadro, Alberto	Genomic Analysis Highlights Putative Defective Susceptibility Genes in Tomato Germplasm	2023	PLANTS-BASEL	12	12	2289			10.3390/plants12122289	1	1	1	1	Tomato (Solanum lycopersicum L.) is one of the most widely grown vegetables in the world and is impacted by many diseases which cause yield reduction or even crop failure. Breeding for disease resistance is thus a key objective in tomato improvement. Since disease arises from a compatible interaction between a plant and a pathogen, a mutation which alters a plant susceptibility (S) gene facilitat…	WOS:001015664600001	37375913
92	Zhang, Mi; Zhou, Enbai; Li, Meng; Tian, Shenglan; Xiao, Han	A SUPERMAN-like Gene Controls the Locule Number of Tomato Fruit	2023	PLANTS-BASEL	12	18	3341			10.3390/plants12183341	1	1	1	1	Tomato (Solanum lycopersicum) fruits are derived from fertilized ovaries formed during flower development. Thus, fruit morphology is tightly linked to carpel number and identity. The SUPERMAN (SUP) gene is a key transcription repressor to define the stamen-carpel boundary and to control floral meristem determinacy. Despite SUP functions having been characterized in a few plant species, its functi…	WOS:001073966500001	37765505
93	Gokdemir, Gokhan; Secgin, Zafer; Uluisik, Selman; Kavas, Musa	CRISPR/Cas9 knock-out of SlPHD_MS1 (Solyc04g008420) gene results in complete male sterility in tomato	2022	PLANT GROWTH REGULATION	98	2		329	341	10.1007/s10725-022-00869-y	1	1	1	0	Tomato is one of the world's most commercially important fruit crops and a critical source of vitamins, minerals, and phytochemicals in the human diet. In addition to being an important plant for agriculture, the tomato is a model plant for understanding plant gene functions and regulation and for developing plants with beneficial agricultural properties. Due to their superior agronomic performan…	WOS:000822242600001
94	Kim M.J.; Beak H.K.; Choi J.E.; Lee E.S.; Kim K.; Kim C.M.; Park S.J.	Simple methods for selection of T-DNA-free segregants from offspring of gene-edited Solanum nigrum	2022	PLANT BIOTECHNOLOGY REPORTS	16	2		257	264	10.1007/s11816-022-00754-0	1	0	1	0	Plant genome editing has been mainly mediated by T-DNA transformation to study plant biology and improve crop quality and quantity. The T-DNA must eventually be removed (called T-DNA-free) in siblings via genetic segregation after completing editing using the CRISPR/cas9 mechanism. Here, we developed an easy and efficient method to select T-DNA-free segregants with kanamycin treatments at 10 days…	SCOPUS:2-s2.0-85126836901
95	Kumar, Surender; Abebie, Bekele; Kumari, Reenu; Kravchik, Michael; Shnaider, Yulia; Leibman, Diana; Bornstein, Menachem; Gaba, Victor; Gal-On, Amit	Development of PVY resistance in tomato by knockout of host eukaryotic initiation factors by CRISPR-Cas9	2022	PHYTOPARASITICA	50	4		743	756	10.1007/s12600-022-00991-7	1	1	1	0	Tomato (Solanum lycopersicum) is a valuable crop worldwide and is widely infected with the potyvirus potato virus Y (PVY), which causes serious yield loss. Viral infection depends on host elements and the eukaryotic translation initiation factor 4E (eIF4E) is essential in the potyvirus life cycle. To generate potyvirus resistance, the tomato SleIF4E1 and SleIF4E2 genes were disrupted and knockout…	WOS:000769865800001
96	Bae, Seon-Hwa; Oh, Jae-Hyeon; Kim, Eun Hee; Kim, Sung Mi; Jeong, Hwang-Won; Shin, Jun-Sung	Establishment of a rapid assay for sequencing of carried DNA and edited sites in gene-editing tomato plants	2022	HORTICULTURE ENVIRONMENT AND BIOTECHNOLOGY	63	4		515	521	10.1007/s13580-022-00427-5	1	1	1	0	Gene editing can modify gene function by inserting or deleting nucleotides in a specific region in a gene, which can alter the desired trait in the plant. In the selection process of gene-editing plants, many populations are created and need to be checked for the edited genes, but traditional gDNA extraction methods are laborious. Here, we used Biocube to extract gDNA and designed a specific prim…	WOS:000834732900001
97	Di, Shengqiang; Zhang, Peng; Zhang, Jiucheng; Liu, Genzhong; Wang, Ge; Shi, Qinghua; Ma, Fangfang; Bao, Zhilong	Tomato UVI4 homologue modulates cell expansion to participate heat-stimulated hypocotyl elongation	2022	ENVIRONMENTAL AND EXPERIMENTAL BOTANY	201		104963			10.1016/j.envexpbot.2022.104963	1	1	0	0	Raising incubation temperature during seed germination is a conventional strategy to promote the efficiency of seed emergence from soil, which requires robust hypocotyl elongation. Tomato hypocotyl elongation is a consequence of active cell division and expansion, both of which require precisely regulated cell cycle progression. Anaphase-promoting complex/cyclosome (APC/C) is a multiple subunit E…	WOS:000815951500001
98	Li, Yangyang; Wei, Xueying; Qi, Mingfang; Yin, Zepeng; Li, Tianlai	SlSnRK2.3 interacts with SlSUI1 to modulate high temperature tolerance via Abscisic acid (ABA) controlling stomatal movement in tomato	2022	PLANT SCIENCE	321		111305			10.1016/j.plantsci.2022.111305	1	1	0	0	Tomato is often exposed to high temperature stress during summer cultivation. Stomatal movement plays important roles in photosynthesis and transpiration which restricts the quality and yield of tomato under environmental stress. To elucidate the mechanism of stomatal movement in high temperature tolerance, SlSnRK2s (sucrose non-fermenting 1-related protein kinases) silenced plants were generated…	WOS:000799331500001	35696906
99	Shu, Pan; Li, Yujing; Li, Ziye; Xiang, Lanting; Sheng, Jiping; Shen, Lin	Ferulic acid enhances chilling tolerance in tomato fruit by up-regulating the gene expression of CBF transcriptional pathway in MAPK3-dependent manner	2022	POSTHARVEST BIOLOGY AND TECHNOLOGY	185		111775			10.1016/j.postharvbio.2021.111775	1	1	1	0	Ferulic acid (FA, 4-hydroxy-3-methoxycinnamic acid) is a phenolic acid derivative of cinnamic acid and plays pleiotropic roles in biotic and abiotic stress response in plants. However, the involvements of FA in chilling stress tolerance and the molecular mechanisms related to mitogen-activated protein kinase (MAPK) in tomato fruit are still elusive. In this study, the effect of exogenous FA on ch…	WOS:000737229300002
100	Liu, Yuanyuan; Fei, Shihong; Chen, Yuxin; Xu, Yunmin; He, Yong; Ru, Lei; Yan, Guochao; Zhu, Zhujun	Unravelling new roles of a tomato SIN3 homolog in leaf polarity mediated by auxin signaling and leaf growth-related transcription factors	2022	SCIENTIA HORTICULTURAE	300		111055			10.1016/j.scienta.2022.111055	1	1	1	0	SIN3 is a large protein providing a platform for the assembly of multiple proteins, and SIN3 acting as a repressor negatively regulates genes involved in diverse cellular functions. SIN3 has been widely studied in yeasts and animals, but its function remains largely uncharacterized in plants. In this study, we identified and characterized three SIN3 homologous genes, SlSIN3a, SlSIN3b and SlSIN3c …	WOS:000791306900001
101	Ma, Liqun; Zeng, Ni; Cheng, Ke; Li, Jinyan; Wang, Keru; Zhang, Chunjiao; Zhu, Hongliang	Changes in fruit pigment accumulation, chloroplast development, and transcriptome analysis in the CRISPR/Cas9-mediated knockout of Stay-green 1 (slsgr1) mutant	2022	FOOD QUALITY AND SAFETY	6		fyab029			10.1093/fqsafe/fyab029	1	1	1	0	The green-flesh (gf) mutant of the tomato fruit ripen to a muddy brown color and has been demonstrated previously to be a loss-of-function mutant. Here, we provide more evidence to support this view that SlSGR1 is involved in color change in ripening tomato fruits. Knocking out SlSGR1 expression using a clustered regularly interspaced short palindromic repeats (CRISPR)/CRISPR-associated protein 9…	WOS:001094886900057
102	Swinnen, Gwen; Mauxion, Jean-Philippe; Baekelandt, Alexandra; De Clercq, Rebecca; Van Doorsselaere, Jan; Inze, Dirk; Gonzalez, Nathalie; Goossens, Alain; Pauwels, Laurens	SlKIX8 and SlKIX9 are negative regulators of leaf and fruit growth in tomato	2022	PLANT PHYSIOLOGY	188	1		382	396	10.1093/plphys/kiab464	1	1	0	0	Plant organ size and shape are major agronomic traits that depend on cell division and expansion, which are both regulated by complex gene networks. In several eudicot species belonging to the rosid clade, organ growth is controlled by a repressor complex consisting of PEAPOD (PPD) and KINASE-INDUCIBLE DOMAIN INTERACTING (KIX) proteins. The role of these proteins in asterids, which together with …	WOS:000745875000033	34601614
103	Liu, Xianfeng; Cheng, Lina; Li, Ruizhen; Cai, Yue; Wang, Xiaoyang; Fu, Xin; Dong, Xiufen; Qi, Mingfang; Jiang, Cai-Zhong; Xu, Tao; Li, Tianlai	The HD-Zip transcription factor SlHB15A regulates abscission by modulating jasmonoyl-isoleucine biosynthesis	2022	PLANT PHYSIOLOGY	189	4		2396	2412	10.1093/plphys/kiac212	1	1	0	0	Plant organ abscission, a process that is important for development and reproductive success, is inhibited by the phytohormone auxin and promoted by another phytohormone, jasmonic acid (JA). However, the molecular mechanisms underlying the antagonistic effects of auxin and JA in organ abscission are unknown. We identified a tomato (Solanum lycopersicum) class III homeodomain-leucine zipper transc…	WOS:000796680700001	35522030
104	Zhu, Huihui; Wang, Jiayi; Jiang, Dan; Hong, Yiguo; Xu, Jiming; Zheng, Shaojian; Yang, Jianli; Chen, Weiwei	The miR157-SPL-CNR module acts upstream of bHLH101 to negatively regulate iron deficiency responses in tomato	2022	JOURNAL OF INTEGRATIVE PLANT BIOLOGY	64	5		1059	1075	10.1111/jipb.13251	1	1	0	0	Iron (Fe) homeostasis is critical for plant growth, development, and stress responses. Fe levels are tightly controlled by intricate regulatory networks in which transcription factors (TFs) play a central role. A series of basic helix-loop-helix (bHLH) TFs have been shown to contribute to Fe homeostasis, but the regulatory layers beyond bHLH TFs remain largely unclear. Here, we demonstrate that t…	WOS:000785577600001	35297168
105	Yang, Dandan; Liu, Yue; Ali, Muhammad; Ye, Lei; Pan, Changtian; Li, Mengzhuo; Zhao, Xiaolin; Yu, Fangjie; Zhao, Xinai; Lu, Gang	Phytochrome interacting factor 3 regulates pollen mitotic division through auxin signalling and sugar metabolism pathways in tomato	2022	NEW PHYTOLOGIST	234	2		560	577	10.1111/nph.17878	1	1	0	0	The development of viable pollen determines male fertility, and is crucial for reproduction in flowering plants. Phytochrome interacting factor 3 (PIF3) acts as a central regulator of plant growth and development, but its relationship with pollen development has not been determined. Through genetic, histological and transcriptomic analyses, we identified an essential role for SlPIF3 in regulating…	WOS:000728232700001	34812499
106	Sharma V.K.; Marla S.; Zheng W.; Mishra D.; Huang J.; Zhang W.; Morris G.P.; Cook D.E.	CRISPR guides induce gene silencing in plants in the absence of Cas	2022	GENOME BIOLOGY	23	1	6			10.1186/s13059-021-02586-7	1	0	1	0	RNA-targeting CRISPR-Cas can provide potential advantages over DNA editing, such as avoiding pleiotropic effects of genome editing, providing precise spatiotemporal regulation, and expanded function including antiviral immunity. Results: Here, we report the use of CRISPR-Cas13 in plants to reduce both viral and endogenous RNA. Unexpectedly, we observe that crRNA designed to guide Cas13 could, in …	SCOPUS:2-s2.0-85122177844	34980227
107	Yang, So Hee; Kim, Euyeon; Park, Hyosun; Koo, Yeonjong	Selection of the high efficient sgRNA for CRISPR-Cas9 to edit herbicide related genes, PDS, ALS, and EPSPS in tomato	2022	APPLIED BIOLOGICAL CHEMISTRY	65	1	13			10.1186/s13765-022-00679-w	1	1	1	0	Herbicide resistance is one of the main crop traits that improve farming methods and crop productivity. CRISPR-Cas9 can be applied to the development of herbicide-resistant crops based on a target site resistance mechanism, by editing genes encoding herbicide binding proteins. The sgRNAs capable of editing the target genes of herbicides, pds (phytoene desaturase), ALS (acetolactate synthase), and…	WOS:000754197700001
108	Jhu, Min-Yao; Farhi, Moran; Wang, Li; Zumstein, Kristina; Sinha, Neelima R.	Investigating Host and Parasitic Plant Interaction by Tissue-Specific Gene Analyses on Tomato and Cuscuta campestris Interface at Three Haustorial Developmental Stages	2022	FRONTIERS IN PLANT SCIENCE	12		764843			10.3389/fpls.2021.764843	1	1	0	0	Parasitic weeds cause billions of dollars in agricultural losses each year worldwide. Cuscuta campestris (C. campestris), one of the most widespread and destructive parasitic plants in the United States, severely reduces yield in tomato plants. Reducing the spread of parasitic weeds requires understanding the interaction between parasites and hosts. Several studies have identified factors needed …	WOS:000760864800001	35222447
109	Bvindi, Carol; Tang, Liang; Lee, Sanghun; Patrick, Ryan M.; Yee, Zheng Rong; Mengiste, Tesfaye; Li, Ying	Histone methyltransferases SDG33 and SDG34 regulate organ-specific nitrogen responses in tomato	2022	FRONTIERS IN PLANT SCIENCE	13		1005077			10.3389/fpls.2022.1005077	1	1	0	0	Histone posttranslational modifications shape the chromatin landscape of the plant genome and affect gene expression in response to developmental and environmental cues. To date, the role of histone modifications in regulating plant responses to environmental nutrient availability, especially in agriculturally important species, remains largely unknown. We describe the functions of two histone ly…	WOS:000877675400001	36311072
110	Meng, Ge; Xiao, Yao; Li, Aitong; Qian, Zilin; Xie, Yinge; Yang, Luyao; Lin, Huabing; Yang, Wencai	Mapping and characterization of the Rx3 gene for resistance to Xanthomonas euvesicatoria pv. euvesicatoria race T1 in tomato	2022	THEORETICAL AND APPLIED GENETICS	135	5		1637	1656	10.1007/s00122-022-04059-2	1	1	1	1	Rx3 encodes a typical CC-NBS-LRR resistance protein and confers the resistance to Xanthomonas euvesicatoria pv. euvesicatoria race T1 causing bacterial spot in tomato. Bacterial spot caused by at least four species of Xanthomonas is an epidemic disease severely affecting tomato production worldwide. The use of resistant cultivars is an economical and effective approach to control the disease. An …	WOS:000761874200001	35217878
111	Liu, Ying; Andersson, Mariette; Granell, Antonio; Cardi, Teodoro; Hofvander, Per; Nicolia, Alessandro	Establishment of a DNA-free genome editing and protoplast regeneration method in cultivated tomato (Solanum lycopersicum)	2022	PLANT CELL REPORTS	41	9		1843	1852	10.1007/s00299-022-02893-8	1	1	1	1	We have established a DNA-free genome editing method via ribonucleoprotein-based CRISPR/Cas9 in cultivated tomato and obtained mutant plants regenerated from transfected protoplasts with a high mutation rate. The application of genome editing as a research and breeding method has provided many possibilities to improve traits in many crops in recent years. In cultivated tomato (Solanum lycopersicu…	WOS:000819345600001	35773498
112	Li, Zhifei; Pi, Ying; Zhai, Changsheng; Xu, Dong; Ma, Wenyao; Chen, Hong; Li, Yi; Wu, Han	The strigolactone receptor SlDWARF14 plays a role in photosynthetic pigment accumulation and photosynthesis in tomato	2022	PLANT CELL REPORTS	41	10		2089	2105	10.1007/s00299-022-02908-4	1	1	1	1	Tomato DWARF14 regulates the development of roots, shoot branches and leaves, and also plays a role in photosynthetic pigment accumulation and photosynthetic capacity. Strigolactones (SLs) are a novel class of plant hormones. DWARF14 (D14) is the only SL receptor identified to date, but it is not functionally analyzed in tomato (Solanum lycopersicum). In the present study, we identified the poten…	WOS:000833450700001	35907035
113	Cha, Joon -Yung; Ahn, Gyeongik; Jeong, Song Yi; Shin, Gyeong-Im; Ali, Imdad; Ji, Myung Geun; Alimzhan, Aliya; Lee, Sang Yeol; Kim, Min Gab; Kim, Woe-Yeon	Nucleoredoxin 1 positively regulates heat stress tolerance by enhancing the transcription of antioxidants and heat-shock proteins in tomato	2022	BIOCHEMICAL AND BIOPHYSICAL RESEARCH COMMUNICATIONS	635			12	18	10.1016/j.bbrc.2022.10.033	1	1	1	1	Thioredoxins (TRXs) are small oxidoreductase proteins located in various subcellular compartments. Nucleoredoxin (NRX) is a nuclear-localized TRX and a key component for the integration of the anti-oxidant system with the immune response. Although NRX is well characterized in biotic stress responses, its functional role in abiotic stress responses is still elusive. To understand whether NRX contr…	WOS:000934022900002	36252332
114	Kuroiwa, Kyoka; Thenault, Christina; Nogue, Fabien; Perrot, Laura; Mazier, Marianne; Gallois, Jean-Luc	CRISPR-based knock-out of eIF4E2 in a cherry tomato background successfully recapitulates resistance to pepper veinal mottle virus	2022	PLANT SCIENCE	316		111160			10.1016/j.plantsci.2021.111160	1	1	1	1	The host susceptibility factors are important targets to develop genetic resistances in crops. Genome editing tools offer exciting prospects to develop resistances based on these susceptibility factors, directly in the cultivar of choice.Translation initiation factors 4E have long been known to be a susceptibility factor to the main genus of Potyviridae, potyviruses, but the inactivation of the e…	WOS:000773675200001	35151441
115	Xing, Mengyang; Li, Hongli; Liu, Gangshuai; Zhu, Benzhong; Zhu, Hongliang; Grierson, Donald; Luo, Yunbo; Fu, Daqi	A MADS-box transcription factor, SlMADS1, interacts with SlMACROCALYX to regulate tomato sepal growth	2022	PLANT SCIENCE	322		111366			10.1016/j.plantsci.2022.111366	1	1	1	1	In flowering plants, sepals play important roles in the development of flowers and fruit, and both processes are regulated by MADS-box (MADS) transcription factors (TFs). SlMADS1 was previously reported to act as a negative regulator of fruit ripening. In this study, expression analysis shown that its transcripts were very highly expressed during the development of sepals. To test the role of SlM…	WOS:000830264800007	35779674
116	Yin, Shuangqin; Ao, Qiujing; Qiu, Tiaoshuang; Tan, Caiyun; Tu, Yun; Kuang, Tianyin; Yang, Yingwu	Tomato SlYTH1 encoding a putative RNA m6A reader affects plant growth and fruit shape	2022	PLANT SCIENCE	323		111417			10.1016/j.plantsci.2022.111417	1	1	1	1	N6-methyladenosine (m(6)A), the most abundant and common modification on eukaryotic mRNA, plays crucial roles in multiple biological processes through controlling endogenous gene activity in organisms. The m(6)A reader specifically recognizes the m(6)A mark to mediate the regulation of m(6)A on mRNA, and determines the fate of its target mRNA. In plants, the currently confirmed m(6)A readers are …	WOS:000860992300009	35973580
117	Okamoto, Naoko; Maeda, Megumi; Yamamoto, Chiharu; Kodama, Reo; Sugimoto, Koichi; Shinozaki, Yoshihito; Ezura, Hiroshi; Kimura, Yoshinobu	Construction of tomato plants with suppressed endo-?-N-acetylglucosaminidase activity using CRISPR-Cas9 mediated genome editing	2022	PLANT PHYSIOLOGY AND BIOCHEMISTRY	190			203	211	10.1016/j.plaphy.2022.08.009	1	1	1	1	High mannose-type free N-glycans with a single N-acetyl-D-glucosamine (GlcNAc) residue at the reducing end (GN1-HMT-FNGs) are produced by cytosolic endo-p-N-acetylglucosaminidase (EC:3.2.1.96) (ENGase) and are ubiquitous in differentiating and growing plant cells. To elucidate the physiological functions of HMT-FNGs in plants, we identified the ENGase gene in tomato (Solyc06g050930) and detected …	WOS:000862190800001	36130423
118	Hu, Guojian; Wang, Keke; Huang, Baowen; Mila, Isabelle; Frasse, Pierre; Maza, Elie; Djari, Anis; Hernould, Michel; Zouine, Mohamed; Li, Zhengguo; Bouzayen, Mondher	The auxin-responsive transcription factor SlDOF9 regulates inflorescence and flower development in tomato	2022	NATURE PLANTS	8	4		419	+	10.1038/s41477-022-01121-1	1	1	1	1	Understanding the mechanisms underlying differentiation of inflorescence and flower meristems is essential towards enlarging our knowledge of reproductive organ formation and to open new prospects for improving yield traits. Here, we show that SlDOF9 is a new modulator of floral differentiation in tomato. CRISPR/Cas9 knockout strategy uncovered the role of SlDOF9 in controlling inflorescence meri…	WOS:000782542600003	35422080
119	Heo J.; Bang W.Y.; Jeong J.C.; Park S.-C.; Lee J.M.; Choi S.; Lee B.; Lee Y.K.; Kim K.; Park S.J.	The comparisons of expression pattern reveal molecular regulation of fruit metabolites in S. nigrum and S. lycopersicum	2022	SCIENTIFIC REPORTS	12	1	5001			10.1038/s41598-022-09032-z	1	0	1	1	Solanum nigrum, known as black nightshade, is a medicinal plant that contains many beneficial metabolites in its fruit. The molecular mechanisms underlying the synthesis of these metabolites remain uninvestigated due to limited genetic information. Here, we identified 47,470 unigenes of S. nigrum from three different tissues by de novo transcriptome assembly, and 78.4% of these genes were functio…	SCOPUS:2-s2.0-85126874485	35322121
120	Gu, Mengjun; Lu, Qiao; Liu, Yi; Cui, Man; Si, Yaoqi; Wu, Huilan; Chai, Tuanyao; Ling, Hong-Qing	Requirement and functional redundancy of two large ribonucleotide reductase subunit genes for cell cycle, chloroplast biogenesis and photosynthesis in tomato	2022	ANNALS OF BOTANY	130	2		173	187	10.1093/aob/mcac078	1	1	1	1	and Aims Ribonucleotide reductase (RNR), functioning in the de novo synthesis of deoxyribonucleoside triphosphates (dNTPs), is crucial for DNA replication and cell cycle progression. In most plants, the large subunits of RNR have more than one homologous gene. However, the different functions of these homologous genes in plant development remain unknown. In this study, we obtained the mutants of …	WOS:000822434200001	35700127
121	Kashojiya, Sachiko; Lu, Yu; Takayama, Mariko; Komatsu, Hiroki; Minh, Luyen Hieu Thi; Nishida, Keiji; Shirasawa, Kenta; Miura, Kenji; Nonaka, Satoko; Masuda, Jun-ichiro; Kondo, Akihiko; Ezura, Hiroshi; Ariizumi, Tohru	Modification of tomato breeding traits and plant hormone signaling by Target-AID, the genome-editing system inducing efficient nucleotide substitution	2022	HORTICULTURE RESEARCH	9		uhab004			10.1093/hr/uhab004	1	1	1	1	Target activation-induced cytidine deaminase (Target-AID), a novel CRISPR/Cas9-based genome-editing tool, confers the base-editing capability on the Cas9 genome-editing system. It involves the fusion of cytidine deaminase (CDA), which catalyzes cytidine (C) to uridine (U) substitutions, to the mutated nickase-type nCas9 or deactivated-type dCas9. To confirm and extend the applicability of the Tar…	WOS:000791049400025	35043178
122	Zhou, Ming; Deng, Lei; Guo, Shaogui; Yuan, Guoliang; Li, Chuanyou; Li, Changbao	Alternative transcription and feedback regulation suggest that SlIDI1 is involved in tomato carotenoid synthesis in a complex way.	2022	HORTICULTURE RESEARCH	9		uhab045			10.1093/hr/uhab045	1	1	1	1	Carotenoid pigments confer photoprotection and visual attraction and serve as precursors for many important signaling molecules. Herein, the orange-fruited phenotype of a tomato elite inbred line resulting from sharply reduced carotenoid levels and an increased beta-carotene-to-lycopene ratio in fruit was shown to be controlled by a single recessive gene, oft3. BSA-Seq combined with fine mapping …	WOS:000791049400001	35031800
123	Guo, Xuhu; Zhao, Jianguo; Chen, Zhiwen; Qiao, Jun; Zhang, Yongfang; Shen, Hong; Hu, Zhongli	CRISPR/Cas9-targeted mutagenesis of SlCMT4 causes changes in plant architecture and reproductive organs in tomato	2022	HORTICULTURE RESEARCH	9		uhac081			10.1093/hr/uhac081	1	1	1	1	DNA methylation participates widely in the regulation of gene expression in plants. To date, the regulation and function of DNA methylation is still unknown in tomato plants. Here, we generated SlCMT4 mutants using the CRISPR-Cas9 gene editing system. We observed severe developmental defects in CRISPR-Cas9-mediated SlCMT4 mutants, including small and thick leaves, increased lateral buds, defectiv…	WOS:000828691700049	35769614
124	Li, Xindi; Yang, Yongfang; Zeng, Ni; Qu, Guiqin; Fu, Daqi; Zhu, Benzhong; Luo, Yunbo; Ostersetzer-Biran, Oren; Zhu, Hongliang	Glycine-rich RNA-binding cofactor RZ1AL is associated with tomato ripening and development	2022	HORTICULTURE RESEARCH	9		uhac134			10.1093/hr/uhac134	1	1	1	1	Tomato ripening is a complex and dynamic process coordinated by many regulatory elements, including plant hormones, transcription factors, and numerous ripening-related RNAs and proteins. Although recent studies have shown that some RNA-binding proteins are involved in the regulation of the ripening process, understanding of how RNA-binding proteins affect fruit ripening is still limited. Here, w…	WOS:000849732100019	35937858
125	Wu, Caiyu; Yang, Yang; Su, Deding; Yu, Canye; Xian, Zhiqiang; Pan, Zanlin; Guan, Hongling; Hu, Guojian; Chen, Da; Li, Zhengguo; Chen, Riyuan; Hao, Yanwei	The SlHB8 acts as a negative regulator in tapetum development and pollen wall formation in Tomato	2022	HORTICULTURE RESEARCH	9		uhac185			10.1093/hr/uhac185	1	1	1	1	Pollen development is crucial for the fruit setting process of tomatoes, but the underlying regulatory mechanism remains to be elucidated. Here, we report the isolation of one HD-Zip III family transcription factor, SlHB8, whose expression levels decreased as pollen development progressed. SlHB8 knockout using CRISPR/Cas9 increased pollen activity, subsequently inducing fruit setting, whereas ove…	WOS:000922866000035	36338846
126	Wang, Ran; Li, Chenying; Li, Qinghong; Ai, Yingfei; Huang, Zeming; Sun, Xun; Zhou, Jie; Zhou, Yanhong; Liang, Yan	Tomato receptor-like cytosolic kinase RIPK confers broad-spectrum disease resistance without yield penalties	2022	HORTICULTURE RESEARCH	9		uhac207			10.1093/hr/uhac207	1	1	1	1	Production of reactive oxygen species (ROS) is an important immune response in plant multilayer defense mechanisms; however, direct modification of ROS homeostasis to breed plants with broad-spectrum resistance to disease has not yet been successful. In Arabidopsis, the receptor-like cytosolic kinase AtRIPK regulates broad-spectrum ROS signaling in multiple layers of the plant immune system. Upon…	WOS:000922866000056	36467273
127	Chen, Yunzhu; Kim, Pyol; Kong, Lingzhe; Wang, Xin; Tan, Wei; Liu, Xin; Chen, Yuansen; Yang, Jianfei; Chen, Bowei; Song, Yuxin; An, Zeyu; Phyon, Jong Min; Zhang, Yang; Ding, Bing; Kawabata, Saneyuki; Li, Yuhua; Wang, Yu	A dual-function transcription factor, SlJAF13, promotes anthocyanin biosynthesis in tomato	2022	JOURNAL OF EXPERIMENTAL BOTANY	73	16		5559	5580	10.1093/jxb/erac209	1	1	1	1	SlJAF13 promotes anthocyanin synthesis in tomato by activating SlAN1, a gene encoding a member of MBW complex, and by suppressing SlJAZ2, which inhibits the MBW complex.Unlike modern tomato (Solanum lycopersicum) cultivars, cv. LA1996 harbors the dominant Aft allele, which is associated with anthocyanin synthesis in tomato fruit peel. However, the control of Aft anthocyanin biosynthesis remains u…	WOS:000839380500001	35552695
128	Moreira, Juliene dos Reis; Quinones, Alejandra; Lira, Bruno Silvestre; Robledo, Jessenia M.; Curtin, Shaun J.; Vicente, Mateus H.; Ribeiro, Dimas M.; Ryngajllo, Malgorzata; Jimenez-Gomez, Jose M.; Pereira Peres, Lazaro Eustaquio; Rossi, Magdalena; Zsogon, Agustin; Melzer, Rainer	SELF PRUNING 3C is a flowering repressor that modulates seed germination, root architecture, and drought responses	2022	JOURNAL OF EXPERIMENTAL BOTANY	73	18		6226	6240	10.1093/jxb/erac265	1	1	1	1	The SELF PRUNING 3C(SP3C) gene is a repressor of flowering in tomato and exhibits additional functions, acting as a repressor of seed germination and modulating root architecture.Allelic variation in the CETS (CENTRORADIALIS, TERMINAL FLOWER 1, SELF PRUNING) gene family controls agronomically important traits in many crops. CETS genes encode phosphatidylethanolamine-binding proteins that have a c…	WOS:000828217300001	35710302
129	Zheng, Qingyou; Takei-Hoshi, Rie; Okumura, Hitomi; Ito, Masaki; Kawaguchi, Kohei; Otagaki, Shungo; Matsumoto, Shogo; Luo, Zhengrong; Zhang, Qinglin; Shiratake, Katsuhiro	Genome editing of SlMYB3R3, a cell cycle transcription factor gene of tomato, induces elongated fruit shape	2022	JOURNAL OF EXPERIMENTAL BOTANY	73	22		7312	7325	10.1093/jxb/erac352	1	1	1	1	Fruit shape is an important trait that attracts consumers, and the regulation of genes related to cell division is crucial for shaping multicellular organs. In Arabidopsis, MYB3R transcription factors, which harbor three imperfect repeats in the N-terminus, control organ growth by regulating cell division. However, the function of MYB3Rs in tomato remains unknown. Here, we characterized tomato Sl…	WOS:000891555900001	36070755
130	Lin, Choun-Sea; Hsu, Chen-Tran; Yuan, Yu-Hsuan; Zheng, Po-Xing; Wu, Fu-Hui; Cheng, Qiao-Wei; Wu, Yu-Lin; Wu, Ting-Li; Lin, Steven; Yue, Jin-Jun; Cheng, Ying-Huey; Lin, Shu-, I; Shih, Ming-Che; Sheen, Jen; Lin, Yao-Cheng	DNA-free CRISPR-Cas9 gene editing of wild tetraploid tomato Solanum peruvianum using protoplast regeneration	2022	PLANT PHYSIOLOGY	188	4		1917	1930	10.1093/plphys/kiac022	1	1	1	1	Wild tomatoes (Solanum peruvianum) are important genomic resources for tomato research and breeding. Development of a foreign DNA-free clustered regularly interspaced short palindromic repeat (CRISPR)-Cas delivery system has potential to mitigate public concern about genetically modified organisms. Here, we established a DNA-free CRISPR-Cas9 genome editing system based on an optimized protoplast …	WOS:000776420200017	35088855
131	Li, Zhifei; Pi, Ying; Fan, Junmiao; Yang, Xinxin; Zhai, Changsheng; Chen, Hong; Wang, Feng; Ding, Jing; Gu, Tingting; Li, Yi; Wu, Han	High mobility group A3 enhances transcription of the DNA demethylase gene SlDML2 to promote tomato fruit ripening	2022	PLANT PHYSIOLOGY	189	1		315	328	10.1093/plphys/kiac063	1	1	1	1	DNA methylation plays an important role in regulating tomato (Solanum lycopersicum) fruit ripening. Although SlDML2, a DNA demethylase (DML) gene, is critically involved in tomato fruit ripening, little is known about genes that regulate its expression. Using yeast one-hybrid screening, we identified a High Mobility Group A protein, named SlHMGA3, and demonstrated its binding activity to the AT-r…	WOS:000760369400001	35171288
132	Ishikawa, Masayuki; Yoshida, Tetsuya; Matsuyama, Momoko; Kouzai, Yusuke; Kano, Akihito; Ishibashi, Kazuhiro	Tomato brown rugose fruit virus resistance generated by quadruple knockout of homologs of TOBAMOVIRUS MULTIPLICATION1 in tomato	2022	PLANT PHYSIOLOGY	189	2		679	686	10.1093/plphys/kiac103	1	1	1	1	Editing of host susceptibility genes in tomato confers strong resistance against an emerging virus capable of overcoming currently available resistance genes.Tomato brown rugose fruit virus (ToBRFV) is an emerging virus of the genus Tobamovirus. ToBRFV overcomes the tobamovirus resistance gene Tm-2(2) and is rapidly spreading worldwide. Genetic resources for ToBRFV resistance are urgently needed.…	WOS:000784525700001	35262730
133	Huang, Huang; Zhao, Wenchao; Li, Chonghua; Qiao, Hui; Song, Susheng; Yang, Rui; Sun, Lulu; Ma, Jilin; Ma, Xuechun; Wang, Shaohui	SlVQ15 interacts with jasmonate-ZIM domain proteins and SlWRKY31 to regulate defense response in tomato	2022	PLANT PHYSIOLOGY	190	1		828	842	10.1093/plphys/kiac275	1	1	1	1	Botrytis cinerea is one of the most widely distributed and harmful pathogens worldwide. Both the phytohormone jasmonate (JA) and the VQ motif-containing proteins play crucial roles in plant resistance to B. cinerea. However, their crosstalk in resistance to B. cinerea is unclear, especially in tomato (Solanum lycopersicum). In this study, we found that the tomato VQ15 was highly induced upon B. c…	WOS:000812381300001	35689622
134	Li, Yifan; Li, Dan; Xiao, Qing; Wang, Huadong; Wen, Jing; Tu, Jinxing; Shen, Jinxiong; Fu, Tingdong; Yi, Bin	An in planta haploid induction system in Brassica napus	2022	JOURNAL OF INTEGRATIVE PLANT BIOLOGY	64	6		1140	1144	10.1111/jipb.13270	1	1	1	1	Doubled haploid technology is widely used to accelerate plant breeding, but its use in the important oilseed crop Brassica napus L. is limited because B. napus haploids could only be obtained through in vitro anther or microspore cultures. Recently, maize (Zea mays) lines containing mutations in Domain of unknown function 679 membrane protein (DMP) were used as haploid inducer lines. This new hap…	WOS:000810587100004	35485228
135	Song, Shiwei; Huang, Binbin; Pan, Zanlin; Zhong, Qiuxiang; Yang, Yinghua; Chen, Da; Zhu, Lisha; Hu, Guojian; He, Mi; Wu, Caiyu; Zouine, Mohammed; Chen, Riyuan; Bouzayen, Mondher; Hao, Yanwei	The SlTPL3-SlWUS module regulates multi-locule formation in tomato by modulating auxin and gibberellin levels in the shoot apical meristem	2022	JOURNAL OF INTEGRATIVE PLANT BIOLOGY	64	11		2150	2167	10.1111/jipb.13347	1	1	1	1	Malformed fruits depreciate a plant's market value. In tomato (Solanum lycopersicum), fruit malformation is associated with the multi-locule trait, which involves genes regulating shoot apical meristem (SAM) development. The expression pattern of TOPLESS3 (SlTPL3) throughout SAM development prompted us to investigate its functional significance via RNA interference (RNAi) and clustered regularly …	WOS:000858867400001	35980297
136	Kravchik, Michael; Shnaider, Yulia; Abebie, Bekele; Shtarkman, Meital; Kumari, Reenu; Kumar, Surender; Leibman, Diana; Spiegelman, Ziv; Gal-On, Amit	Knockout of SlTOM1 and SlTOM3 results in differential resistance to tobamovirus in tomato	2022	MOLECULAR PLANT PATHOLOGY	23	9		1278	1289	10.1111/mpp.13227	1	1	1	1	During tobamovirus-host coevolution, tobamoviruses developed numerous interactions with host susceptibility factors and exploited these interactions for replication and movement. The plant-encoded TOBAMOVIRUS MULTIPLICATION (TOM) susceptibility proteins interact with the tobamovirus replicase proteins and allow the formation of the viral replication complex. Here CRISPR/Cas9-mediated mutagenesis …	WOS:000811378100001	35706371
137	Gao, Yuhan; Li, Ze; Yang, Chenyu; Li, Guangyue; Zeng, Hongmei; Li, Zhonghai; Zhang, Yi; Yang, Xiufen	Pseudomonas syringae activates ZAT18 to inhibit salicylic acid accumulation by repressing EDS1 transcription for bacterial infection	2022	NEW PHYTOLOGIST	233	3		1274	1288	10.1111/nph.17870	1	1	1	1	Phytopathogens can manipulate plant hormone signaling to counteract immune responses; however, the underlying mechanism is mostly unclear. Here, we report that Pseudomonas syringae pv tomato (Pst) DC3000 induces expression of C2H2 zinc finger transcription factor ZAT18 in a jasmonic acid (JA)-signaling-dependent manner. Biochemical assays further confirmed that ZAT18 is a direct target of MYC2, w…	WOS:000727313000001	34797591
138	Castaneda, Laura; Gimenez, Estela; Pineda, Benito; Garcia-Sogo, Begona; Ortiz-Atienza, Ana; Micol-Ponce, Rosa; Angosto, Trinidad; Capel, Juan; Moreno, Vicente; Yuste-Lisbona, Fernando J.; Lozano, Rafael	Tomato CRABS CLAW paralogues interacting with chromatin remodelling factors to mediate between carpel development and floral determinacy	2022	NEW PHYTOLOGIST	234	3		1059	1074	10.1111/nph.18034	1	1	1	1	CRABS CLAW (CRC) orthologues play a crucial role in floral meristem (FM) determinacy and gynoecium formation across angiosperms, the key developmental processes for ensuring successful plant reproduction and crop production. However, the mechanisms behind CRC mediated FM termination are far from fully understood. Here, we addressed the functional characterization of tomato (Solanum lycopersicum) …	WOS:000763487800001	35170044
139	Swinnen, Gwen; De Meyer, Margaux; Pollier, Jacob; Molina-Hidalgo, Francisco Javier; Ceulemans, Evi; Venegas-Molina, Jhon; De Milde, Liesbeth; Fernandez-Calvo, Patricia; Ron, Mily; Pauwels, Laurens; Goossens, Alain	The basic helix-loop-helix transcription factors MYC1 and MYC2 have a dual role in the regulation of constitutive and stress-inducible specialized metabolism in tomato	2022	NEW PHYTOLOGIST	236	3		911	928	10.1111/nph.18379	1	1	1	1	Plants produce specialized metabolites to protect themselves from biotic enemies. Members of the Solanaceae family accumulate phenylpropanoid-polyamine conjugates (PPCs) in response to attackers while also maintaining a chemical barrier of steroidal glycoalkaloids (SGAs). Across the plant kingdom, biosynthesis of such defense compounds is promoted by jasmonate signaling in which clade IIIe basic …	WOS:000840398600001	35838067
140	Hu, Chaoyi; Wu, Shaofang; Li, Jiajia; Dong, Han; Zhu, Changan; Sun, Ting; Hu, Zhangjian; Foyer, Christine H.; Yu, Jingquan	Herbivore-induced Ca2+ signals trigger a jasmonate burst by activating ERF16-mediated expression in tomato	2022	NEW PHYTOLOGIST	236	5		1796	1808	10.1111/nph.18455	1	1	1	1	Herbivory severely affects plant growth, posing a threat to crop production. Calcium ion (Ca2+) signaling and accumulation of jasmonates (JAs) are activated in plant response to herbivore attack, leading to the expression of defense pathways. However, little is known about how the Ca2+ signal modulates JA biosynthesis. We used diverse techniques, including CRISPR/Cas9, UPLC-MS/MS and molecular bi…	WOS:000860627600001	36052744
141	Schenstnyi, Kyrylo; Strauss, Annett; Dressel, Angela; Morbitzer, Robert; Wunderlich, Markus; Andrade, Ana Gabriela; Trang-Thi-Thu Phan; Aguilera, Paloma de los Angeles; Brancato, Caterina; Berendzen, Kenneth Wayne; Lahaye, Thomas	The tomato resistance gene Bs4 suppresses leaf watersoaking phenotypes induced by AvrHah1, a transcription activator-like effector from tomato-pathogenic xanthomonads	2022	NEW PHYTOLOGIST	236	5		1856	1870	10.1111/nph.18456	1	1	1	1	The Xanthomonas transcription activator-like effector (TALE) protein AvrBs3 transcriptionally activates the executor-type resistance (R) gene Bs3 from pepper (Capsicum annuum), thereby triggering a hypersensitive cell death reaction (HR). AvrBs3 also triggers an HR in tomato (Solanum lycopersicum) upon recognition by the nucleotide-binding leucine-rich repeat (NLR) R protein Bs4. Whether the exec…	WOS:000863240200001	36056465
142	Lin, Dongbo; Zhu, Xiaoen; Qi, Binglin; Gao, Zhong; Tian, Peng; Li, Ziwei; Lin, Zeteng; Zhang, Yongxia; Huang, Tengbo	SlMIR164A regulates fruit ripening and quality by controlling SlNAM2 and SlNAM3 in tomato	2022	PLANT BIOTECHNOLOGY JOURNAL	20	8		1456	1469	10.1111/pbi.13824	1	1	1	1	MiRNAs are important posttranscriptional regulators of plant development. Many miRNAs, such as the conserved miR164 species, are encoded by families of MIRNA genes, but the specific roles of individual MIRNA genes are largely undefined. Here, we characterize the functions and regulatory mechanisms of SlMIR164A, one of the primary genes of Sly-miR164, in tomato. We show that SlMIR164A is preferent…	WOS:000794189200001	35403821
143	Nam, Hoyoung; Gupta, Aarti; Nam, Heejae; Lee, Seungchul; Cho, Hyun Seob; Park, Chanyoung; Park, Soyoung; Park, Soon Ju; Hwang, Ildoo	JULGI-mediated increment in phloem transport capacity relates to fruit yield in tomato	2022	PLANT BIOTECHNOLOGY JOURNAL	20	8		1533	1545	10.1111/pbi.13831	1	1	1	1	The continuous growth of the global population and the increase in the amount of arid land has severely constrained agricultural crop production. To solve this problem, many researchers have attempted to increase productivity through the efficient distribution of energy; however, the direct relationship between the plant vasculature, specifically phloem development, and crop yield is not well est…	WOS:000796697900001	35478430
144	Bao, Huihui; Ding, Yumei; Yang, Fei; Zhang, Jie; Xie, Junjun; Zhao, Chongyan; Du, Kanghua; Zeng, Yawen; Zhao, Kai; Li, Zuosen; Yang, Zhengan	Gene silencing, knockout and over-expression of a transcription factor ABORTED MICROSPORES (SlAMS) strongly affects pollen viability in tomato (Solanum lycopersicum)	2022	BMC GENOMICS	23	SUPPL 1	346			10.1186/s12864-022-08549-x	1	1	1	1	The tomato (Solanum lycopersicum L.) is an economically valuable crop grown worldwide. Because the use of sterile males reduces the cost of F1 seed production, the innovation of male sterility is of great significance for tomato breeding. The ABORTED MICROSPORES gene (AMS), which encodes for a basic helix-loop-helix (bHLH) transcription factor, has been previously indicated as an essential gene f…	WOS:000791359200001	35513810
145	Tang, Yao; Li, Huijia; Liu, Chunxin; He, Yuqing; Wang, Hexuan; Zhao, Tingting; Xu, Xiangyang; Li, Jingfu; Yang, Huanhuan; Jiang, Jingbin	CRISPR-Cas9-mediated mutagenesis of the SlSRM1-like gene leads to abnormal leaf development in tomatoes	2022	BMC PLANT BIOLOGY	22	1	13			10.1186/s12870-021-03397-5	1	1	1	1	Leaves, which are the most important organs of plants, can not only fix carbon sources through photosynthesis, but also absorb nutrients through transpiration. Leaf development directly determines the growth, flowering and fruiting of plants. There are many factors that affect leaf development, such as the growth environment, gene expression, and hormone synthesis. In this study, tomatoes were us…	WOS:000738040100013	34979927
146	Lucioli, Alessandra; Tavazza, Raffaela; Baima, Simona; Fatyol, Karoly; Burgyan, Jozsef; Tavazza, Mario	CRISPR-Cas9 Targeting of the eIF4E1 Gene Extends the Potato Virus Y Resistance Spectrum of the Solanum tuberosum L. cv. Desiree	2022	FRONTIERS IN MICROBIOLOGY	13		873930			10.3389/fmicb.2022.873930	1	1	1	1	Translation initiation factors and, in particular, the eIF4E family are the primary source of recessive resistance to potyviruses in many plant species. However, no eIF4E-mediated resistance to this virus genus has been identified in potato (Solanum tuberosum L.) germplasm. As in tomato, the potato eIF4E gene family consists of eIF4E1, its paralog eIF4E2, eIF(iso)4E, and nCBP. In tomato, eIF4E1 k…	WOS:000811644100001	35722301
147	Chen, Wei Wei; Zhu, Hui Hui; Wang, Jia Yi; Han, Guang Hao; Huang, Ru Nan; Hong, Yi Guo; Yang, Jian Li	Comparative Physiological and Transcriptomic Analyses Reveal Altered Fe-Deficiency Responses in Tomato Epimutant Colorless Non-ripening	2022	FRONTIERS IN PLANT SCIENCE	12		796893			10.3389/fpls.2021.796893	1	1	1	1	The mechanisms associated with the regulation of iron (Fe) homeostasis have been extensively examined, however, epigenetic regulation of these processes remains largely unknown. Here, we report that a naturally occurring epigenetic mutant, Colorless non-ripening (Cnr), displayed increased Fe-deficiency responses compared to its wild-type Ailsa Craig (AC). RNA-sequencing revealed that a total of 9…	WOS:000751240500001	35126421
148	Dai, Xiaojuan; Han, Huanan; Huang, Wei; Zhao, Lianghui; Song, Minglei; Cao, Xuesong; Liu, Chenglan; Niu, Xiaomu; Lang, Zhaobo; Ma, Changle; Xie, Hongtao	Generating Novel Male Sterile Tomatoes by Editing Respiratory Burst Oxidase Homolog Genes	2022	FRONTIERS IN PLANT SCIENCE	12		817101			10.3389/fpls.2021.817101	1	1	1	1	Hybrid breeding of tomatoes (Solanum lycopersicum), an important vegetable crop, is an effective way to improve yield and enhance disease and stress resistance. However, the efficiency of tomato hybridization is hindered by self-fertilization, which can be overcome using male sterile lines. It has been reported that reactive oxygen species (ROS) act as a key regulator for anther development, medi…	WOS:000748061100001	35082818
149	Nie, Hongmei; Shi, Yu; Geng, Xueqing; Xing, Guoming	CRISRP/Cas9-Mediated Targeted Mutagenesis of Tomato Polygalacturonase Gene (SlPG) Delays Fruit Softening	2022	FRONTIERS IN PLANT SCIENCE	13		729128			10.3389/fpls.2022.729128	1	1	1	1	Polygalacturonase (PG) gene has been documented as a key candidate for the improvement of fruit firmness, which is a target trait for tomato production because it facilitates transportation and storage. To reduce the expression of the PG gene, most of the elite commercial tomato varieties were obtained by RNA interference technology. However, this approach of producing commercialized tomatoes by …	WOS:000805623900001	35665160
150	Jin, Jian Feng; Zhu, Hui Hui; He, Qi Yu; Li, Peng Fei; Fan, Wei; Xu, Ji Ming; Yang, Jian Li; Chen, Wei Wei	The Tomato Transcription Factor SlNAC063 Is Required for Aluminum Tolerance by Regulating SlAAE3-1 Expression	2022	FRONTIERS IN PLANT SCIENCE	13		826954			10.3389/fpls.2022.826954	1	1	1	1	Aluminum (Al) toxicity constitutes one of the major limiting factors of plant growth and development on acid soils, which comprises approximately 50% of potentially arable lands worldwide. When suffering Al toxicity, plants reprogram the transcription of genes, which activates physiological and metabolic pathways to deal with the toxicity. Here, we report the role of a NAM, ATAF1, 2 and CUC2 (NAC…	WOS:000777546300001	35371150
151	Do, Ju Hui; Park, Seo Young; Park, Se Hee; Kim, Hyun Min; Ma, Sang Hoon; Mai, Thanh Dat; Shim, Jae Sung; Joung, Young Hee	Development of a Genome-Edited Tomato With High Ascorbate Content During Later Stage of Fruit Ripening Through Mutation of SlAPX4	2022	FRONTIERS IN PLANT SCIENCE	13		836916			10.3389/fpls.2022.836916	1	1	1	1	Ascorbate is an essential antioxidant substance for humans. Due to the lack of ascorbate biosynthetic enzyme, a human must intake ascorbate from the food source. Tomato is one of the most widely consumed fruits, thus elevation of ascorbate content in tomato fruits will improve their nutritional value. Here we characterized Solanum lycopersicum ASCORBATE PEROXIDASE 4 (SlAPX4) as a gene specificall…	WOS:000807995600001	35498670
152	Hunziker, Johan; Nishida, Keiji; Kondo, Akihiko; Ariizumi, Tohru; Ezura, Hiroshi	Phenotypic Characterization of High Carotenoid Tomato Mutants Generated by the Target-AID Base-Editing Technology	2022	FRONTIERS IN PLANT SCIENCE	13		848560			10.3389/fpls.2022.848560	1	1	1	1	Our previous study demonstrated that Target-AID which is the modified CRISPR/Cas9 system enabling base-editing is an efficient tool for targeting multiple genes. Three genes, SlDDB1, SlDET1, and SlCYC-B, responsible for carotenoid accumulation were targeted, and allelic variations were previously obtained by Target-AID. In this research, we characterized the effect of new alleles on plant growth …	WOS:000829714000001	35874006
153	Li, Qiang; Feng, Qian; Snouffer, Ashley; Zhang, Biyao; Rodriguez, Gustavo Ruben; van der Knaap, Esther	Increasing Fruit Weight by Editing a Cis-Regulatory Element in Tomato KLUH Promoter Using CRISPR/Cas9	2022	FRONTIERS IN PLANT SCIENCE	13		879642			10.3389/fpls.2022.879642	1	1	1	1	CRISPR/Cas-mediated genome editing is a powerful approach to accelerate yield enhancement to feed growing populations. Most applications focus on negative regulators by targeting coding regions and promoters to create nulls or weak loss-of-function alleles. However, many agriculturally important traits are conferred by gain-of-function alleles. Therefore, creating gain-of-function alleles for pos…	WOS:000791599700001	35481139
154	Gianoglio, Silvia; Comino, Cinzia; Moglia, Andrea; Acquadro, Alberto; Garcia-Carpintero, Victor; Diretto, Gianfranco; Sevi, Filippo; Rambla, Jose Luis; Dono, Gabriella; Valentino, Danila; Moreno-Gimenez, Elena; Fullana-Pericas, Mateu; Conesa, Miguel A.; Galmes, Jeroni; Lanteri, Sergio; Mazzucato, Andrea; Orzaez, Diego; Granell, Antonio	In-Depth Characterization of greenflesh Tomato Mutants Obtained by CRISPR/Cas9 Editing: A Case Study With Implications for Breeding and Regulation	2022	FRONTIERS IN PLANT SCIENCE	13		936089			10.3389/fpls.2022.936089	1	1	1	1	Gene editing has already proved itself as an invaluable tool for the generation of mutants for crop breeding, yet its ultimate impact on agriculture will depend on how crops generated by gene editing technologies are regulated, and on our ability to characterize the impact of mutations on plant phenotype. A starting operational strategy for evaluating gene editing-based approaches to plant breedi…	WOS:000832819500001	35898224
155	Han, Beibei; Tai, Yuxin; Li, Shuping; Shi, Junmei; Wu, Xueqing; Kakeshpour, Tayebeh; Weng, Jianfeng; Cheng, Xianguo; Park, Sunghun; Wu, Qingyu	Redefining the N-Terminal Regulatory Region of the Ca2+/H+ Antiporter CAX1 in Tomato	2022	FRONTIERS IN PLANT SCIENCE	13		938839			10.3389/fpls.2022.938839	1	1	1	1	Calcium (Ca2+) is an essential plant nutrient, and Ca2+/H+ exchangers (CAXs) regulate Ca2+ partitioning between subcellular compartments. AtCAX1 activity is inhibited by its N-terminal regulatory region (NRR), which was initially defined as the sequence between the first two methionines. However, the accuracy of this NRR definition and the NRR regulatory mechanism remain unclear. Here, using toma…	WOS:000832865200001	35898213
156	Liu, Shuang; Wang, Xiuyuan; Li, Qianqian; Peng, Wentao; Zhang, Zunmian; Chu, Pengfei; Guo, Shangjing; Fan, Yinglun; Lyu, Shanhua	AtGCS promoter-driven clustered regularly interspaced short palindromic repeats/Cas9 highly efficiently generates homozygous/biallelic mutations in the transformed roots by Agrobacterium rhizogenes-mediated transformation	2022	FRONTIERS IN PLANT SCIENCE	13		1027554			10.3389/fpls.2022.952428	1	1	1	1	Agrobacterium rhizogenes-mediated (ARM) transformation is an efficient and powerful tool to generate transgenic roots to study root-related biology. For loss-of-function studies, transgenic-root-induced indel mutations by CRISPR/Cas9 only with homozygous/biallelic mutagenesis can exhibit mutant phenotype(s) (excluding recessive traits). However, a low frequency of homozygous mutants was produced …	WOS:000878594800001	36330262
157	Burciaga-Monge, Alma; Manel Lopez-Tubau, Joan; Laibach, Natalie; Deng, Cuiyun; Ferrer, Albert; Altabella, Teresa	Effects of impaired steryl ester biosynthesis on tomato growth and developmental processes	2022	FRONTIERS IN PLANT SCIENCE	13		984100			10.3389/fpls.2022.984100	1	1	1	1	Steryl esters (SE) are stored in cytoplasmic lipid droplets and serve as a reservoir of sterols that helps to maintain free sterols (FS) homeostasis in cell membranes throughout plant growth and development, and provides the FS needed to meet the high demand of these key plasma membrane components during rapid plant organ growth and expansion. SE are also involved in the recycling of sterols and …	WOS:000868454900001	36247562
158	Liu, Chen-Xu; Yang, Ting; Zhou, Hui; Ahammed, Golam Jalal; Qi, Zhen-Yu; Zhou, Jie	The E3 Ubiquitin Ligase Gene Sl1 Is Critical for Cadmium Tolerance in Solanum lycopersicum L.	2022	ANTIOXIDANTS	11	3	456			10.3390/antiox11030456	1	1	1	1	Heavy metal cadmium (Cd) at high concentrations severely disturbs plant growth and development. The E3 ubiquitin ligase involved in protein degradation is critical for plant tolerance to abiotic stress, but the role of E3 ubiquitin ligases in Cd tolerance is largely unknown in tomato. Here, we characterized an E3 ubiquitin ligase gene Sl1, which was highly expressed in roots under Cd stress in ou…	WOS:000775909900001	35326106
159	Huang, Huamin; Liu, Chenxu; Yang, Chen; Kanwar, Mukesh Kumar; Shao, Shujun; Qi, Zhenyu; Zhou, Jie	BAG9 Confers Thermotolerance by Regulating Cellular Redox Homeostasis and the Stability of Heat Shock Proteins in Solanum lycopersicum	2022	ANTIOXIDANTS	11	8	1467			10.3390/antiox11081467	1	1	1	1	The Bcl-2-associated athanogene (BAG) family, a group of co-chaperones that share conservative domains in flora and fauna, is involved in plant growth, development, and stress tolerance. However, the function of tomato BAG genes on thermotolerance remains largely unknown. Herein, we found that the expression of BAG9 was induced during heat stress in tomato plants. Knockout of the BAG9 gene by CRI…	WOS:000846394400001	36009189
160	Secgin, Zafer; Uluisik, Selman; Yildirim, Kubilay; Abdulla, Mohamed Farah; Mostafa, Karam; Kavas, Musa	Genome-Wide Identification of the Aconitase Gene Family in Tomato (Solanum lycopersicum) and CRISPR-Based Functional Characterization of SlACO2 on Male-Sterility	2022	INTERNATIONAL JOURNAL OF MOLECULAR SCIENCES	23	22	13963			10.3390/ijms232213963	1	1	1	1	Tomato (Solanum lycopersicum) is one of the most cultivated vegetables in the world due to its consumption in a large variety of raw, cooked, or processed foods. Tomato breeding and productivity highly depend on the use of hybrid seeds and their higher yield, environmental adaption, and disease tolerance. However, the emasculation procedure during hybridization raises tomato seed production costs…	WOS:000887470000001	36430441
161	Li, Ruiling; Maioli, Alex; Yan, Zhe; Bai, Yuling; Valentino, Danila; Milani, Anna Maria; Pompili, Valerio; Comino, Cinzia; Lanteri, Sergio; Moglia, Andrea; Acquadro, Alberto	CRISPR/Cas9-Based Knock-Out of the PMR4 Gene Reduces Susceptibility to Late Blight in Two Tomato Cultivars	2022	INTERNATIONAL JOURNAL OF MOLECULAR SCIENCES	23	23	14542			10.3390/ijms232314542	1	1	1	1	Phytophthora infestans, the causal agent of late blight (LB) in tomato (Solanum lycopersicum L.), is a devastating disease and a serious concern for plant productivity. The presence of susceptibility (S) genes in plants facilitates pathogen proliferation; thus, disabling these genes may help provide a broad-spectrum and durable type of tolerance/resistance. Previous studies on Arabidopsis and tom…	WOS:000896340700001	36498869
162	Vu, Tien Van; Nguyen, Ngan Thi; Kim, Jihae; Das, Swati; Lee, Jinsu; Kim, Jae-Yean	The Obstacles and Potential Solution Clues of Prime Editing Applications in Tomato.	2022	BIODESIGN RESEARCH	2022			1	1	10.34133/bdr.0001	1	1	1	1	Precision genome editing is highly desired for crop improvement. The recently emerged CRISPR/Cas technology offers great potential applications in precision plant genome engineering. A prime editing (PE) approach combining a reverse transcriptase (RT) with a Cas9 nickase and a priming extended guide RNA (gRNA) has shown a high frequency for precise genome modification in mammalian cells and sever…	MEDLINE:37905201	37905201
163	Nicolia, Alessandro; Andersson, Mariette; Hofvander, Per; Festa, Giovanna; Cardi, Teodoro	Tomato protoplasts as cell target for ribonucleoprotein (RNP)-mediated multiplexed genome editing	2021	PLANT CELL TISSUE AND ORGAN CULTURE	144	2		463	467	10.1007/s11240-020-01954-8	1	1	0	0	The possibility to produce plants edited in multiple genes by means of DNA-free approaches opens new perspectives for breeding purposes and acceptance of resultant genotypes. In this work, we have explored the polyethylene glycol (PEG)-mediated delivery of ribonucleoproteins (RNPs) in tomato protoplasts using a multiplexing approach (i.e. two genes targeted simultaneously using two sgRNAs per gen…	WOS:000582312700002
164	Wang Y.; Lecourieux F.; Zhang R.; Dai Z.; Lecourieux D.; Li S.; Liang Z.	Data Comparison and Software Design for Easy Selection and Application of CRISPR-based Genome Editing Systems in Plants	2021	GENOMICS, PROTEOMICS AND BIOINFORMATICS	19	6		937	948	10.1016/j.gpb.2019.05.008	1	0	1	0	CRISPR-based genome editing systems have been successfully and effectively used in many organisms. However, only a few studies have reported the comparison between CRISPR/Cas9 and CRISPR/Cpf1 systems in the whole-genome applications. Although many web-based toolkits are available, there is still a shortage of comprehensive, user-friendly, and plant-specific CRISPR databases and desktop software. …	SCOPUS:2-s2.0-85134179973	34280549
165	Hao, Lijun; Pu, Xiangdong; Song, Jingyuan	Introduction of mutations in plants with prime editing	2021	METHODS	194			83	93	10.1016/j.ymeth.2021.03.014	1	1	0	0	The emergence of a clustered regularly interspaced short palindromic repeats/CRISPR-associated proteins (CRISPR/Cas) system has had a revolutionary impact on plant biology. However, this system and further developed base editing are limited by their inherent imperfection. Prime editing, a just arrival technology based on CRISPR/Cas, can directly and precisely edit a specified DNA site without dou…	WOS:000697689700011	33774158
166	Silva, Christian J.; van den Abeele, Casper; Ortega-Salazar, Isabel; Papin, Victor; Adaskaveg, Jaclyn A.; Wang, Duoduo; Casteel, Clare L.; Seymour, Graham B.; Blanco-Ulate, Barbara	Host susceptibility factors render ripe tomato fruit vulnerable to fungal disease despite active immune responses	2021	JOURNAL OF EXPERIMENTAL BOTANY	72	7		2696	2709	10.1093/jxb/eraa601	1	1	0	0	The increased susceptibility of ripe fruit to fungal pathogens poses a substantial threat to crop production and marketability. Here, we coupled transcriptomic analyses with mutant studies to uncover critical processes associated with defense and susceptibility in tomato (Solanum lycopersicum) fruit. Using unripe and ripe fruit inoculated with three fungal pathogens, we identified common pathogen…	WOS:000639080100033	33462583
167	Deslous, Paul; Bournonville, Celine; Decros, Guillaume; Okabe, Yoshihiro; Mauxion, Jean-Philippe; Jorly, Joana; Gadin, Stephanie; Bres, Cecile; Mori, Kentaro; Ferrand, Carine; Prigent, Sylvain; Ariizumi, Tohru; Ezura, Hiroshi; Hernould, Michel; Rothan, Christophe; Petriacq, Pierre; Gibon, Yves; Baldet, Pierre	Overproduction of ascorbic acid impairs pollen fertility in tomato	2021	JOURNAL OF EXPERIMENTAL BOTANY	72	8		3091	3107	10.1093/jxb/erab040	1	1	0	0	Ascorbate is a major antioxidant buffer in plants. Several approaches have been used to increase the ascorbate content of fruits and vegetables. Here, we combined forward genetics with mapping-by-sequencing approaches using an ethyl methanesulfonate (EMS)-mutagenized Micro-Tom population to identify putative regulators underlying a high-ascorbate phenotype in tomato fruits. Among the ascorbate-en…	WOS:000642310500022	33530105
168	Martinez, Ciera C.; Li, Siyu; Woodhouse, Margaret R.; Sugimoto, Keiko; Sinha, Neelima R.	Spatial transcriptional signatures define margin morphogenesis along the proximal-distal and medio-lateral axes in tomato (Solarium lycopersicum) leaves	2021	PLANT CELL	33	1		44	65	10.1093/plcell/koaa012	1	1	0	0	Leaf morphogenesis involves cell division, expansion, and differentiation in the developing leaf, which take place at different rates and at different positions along the medio-lateral and proximal-distal leaf axes. The gene expression changes that control cell fate along these axes remain elusive due to difficulties in precisely isolating tissues. Here, we combined rigorous early leaf characteri…	WOS:000637288800008	33710280
169	Randall, Linnell Bentley; Sretenovic, Simon; Wu, Yuechao; Yin, Desuo; Zhang, Tao; Van Eck, Joyce; Qi, Yiping	Genome- and transcriptome-wide off-target analyses of an improved cytosine base editor	2021	PLANT PHYSIOLOGY	187	1		73	87	10.1093/plphys/kiab264	1	1	0	0	Cytosine base editors (CBEs) are the promising tools for precise genome editing in plants. It is important to investigate potential off-target effects of an efficient CBE at the genome and transcriptome levels in a major crop. Based on comparison of five cytidine deaminases and two different promoters for expressing single-guide RNAs (sgRNAs), we tested a highly efficient A3A/Y130F-BE3 system for…	WOS:000696244400017	34618139
170	Gao, Ying; Li, Si-Jian; Zhang, Shen-Wei; Feng, Tao; Zhang, Zhao-Yang; Luo, Shu-Jie; Mao, Hui-Ying; Borkovich, Katherine A.; Ouyang, Shou-Qiang	SlymiR482e-3p mediates tomato wilt disease by modulating ethylene response pathway	2021	PLANT BIOTECHNOLOGY JOURNAL	19	1		17	19	10.1111/pbi.13439	1	1	0	0	[No abstract availabl; Brief communication]	WOS:000548735300001	32621307
171	Whitbread, Amy Leanne; Dorn, Annika; Roehrig, Sarah; Puchta, Holger	Different functional roles of RTR complex factors in DNA repair and meiosis in Arabidopsis and tomato	2021	PLANT JOURNAL	106	4		965	977	10.1111/tpj.15211	1	1	0	0	The RTR (RecQ/Top3/Rmi1) complex has been elucidated as essential for ensuring genome stability in eukaryotes. Fundamental for the dissolution of Holliday junction (HJ)-like recombination intermediates, the factors have been shown to play further, partly distinct roles in DNA repair and homologous recombination. Across all kingdoms, disruption of this complex results in characteristic phenotypes …	WOS:000632555000001	33619799
172	Kassahun, Beemnet Mengesha; Kang, Beum-Chang; Bae, Su-Ji; Nam, Ye Jin; Mundo, Gretel Fonseca; Kang, Ga-Hui; Kim, Kyoungook; Han, Jeung-Sul	Rapid delivery of Cas9 gene into the tomato cv. 'Heinz 1706' through an optimized Agrobacterium-mediated transformation procedure	2021	BIOCELL	45	1		199	215	10.32604/biocell.2021.012353	1	1	0	0	Solanum lycopersicum 'Heinz 1706' is a pioneer model cultivar for tomato research, whose whole genome sequence valuable for genomics studies is available. Nevertheless, a genetic transformation procedure for this cultivar has not yet been reported. Meanwhile, various genome editing technologies such as transfection of clustered regularly interspaced short palindromic repeats (CRISPR)/CRISPR-assoc…	WOS:000613135300020
173	Tien Van Vu; Duong Thi Hai Doan; Mil Thi Tran; Sung, Yeon Woo; Song, Young Jong; Kim, Jae-Yean	Improvement of the LbCas12a-crRNA System for Efficient Gene Targeting in Tomato	2021	FRONTIERS IN PLANT SCIENCE	12		722552			10.3389/fpls.2021.722552	1	1	0	0	Plant gene targeting (GT) can be utilized to precisely replace up to several kilobases of a plant genome. Recent studies using the powerful clustered regularly interspaced short palindromic repeats (CRISPR) and CRISPR-associated (Cas) nucleases significantly improved plant GT efficiency. However, GT for loci without associated selection markers is still inefficient. We previously utilized Lachnos…	WOS:000687976300001	34447405
174	Chen, Mengyi; Zhu, Xiaoyang; Liu, Xiaojuan; Wu, Caiyu; Yu, Canye; Hu, Guojian; Chen, Lin; Chen, Riyuan; Bouzayen, Mondher; Zouine, Mohammed; Hao, Yanwei	Knockout of Auxin Response Factor SlARF4 Improves Tomato Resistance to Water Deficit	2021	INTERNATIONAL JOURNAL OF MOLECULAR SCIENCES	22	7	3347			10.3390/ijms22073347	1	1	1	0	Auxin response factors (ARFs) play important roles in various plant physiological processes; however, knowledge of the exact role of ARFs in plant responses to water deficit is limited. In this study, SlARF4, a member of the ARF family, was functionally characterized under water deficit. Real-time fluorescence quantitative polymerase chain reaction (PCR) and beta-glucuronidase (GUS) staining show…	WOS:000638618600001	33805879
175	Secgin, Zafer; Kavas, Musa; Yildirim, Kubilay	Optimization of Agrobacterium-mediated transformation and regeneration for CRISPR/Cas9 genome editing of commercial tomato cultivars	2021	TURKISH JOURNAL OF AGRICULTURE AND FORESTRY	45	6		704	716	10.3906/tar-2009-49	1	1	1	0	Tomato (Solanum lycopersicum) is the second most important horticultural crop worldwide that is widely used as a model plant in genetic manipulation of Solanaceae. CRISPR/Cas9 system has been successfully utilized in several studies for genome edition of model tomato cultivars. However, these genome editing systems should be also optimized for commercial tomato cultivar for direct application of …	WOS:000733432500002
176	Gao Y.; Zhang Y.-P.; Fan Z.-Q.; Jing Y.; Chen J.-Y.; Grierson D.; Yang R.; Fu D.-Q.	Mutagenesis of SlNAC4 by CRISPR/Cas9 alters gene expression and softening of ripening tomato fruit	2021	VEGETABLE RESEARCH	1		8			10.48130/VR-2021-0008	1	0	1	0	Softening is one of the key fruit quality traits, which results from the selective expression of cell wall metabolism genes during ripening. The identification of transcription factors (TFs) that regulate fruit softening is an important field in order to understand and control fruit softening. In tomato, NAC (NAM, ATAF, and CUC) TFs members have been demonstrated to be involved in fruit ripening …	SCOPUS:2-s2.0-85123768467
177	SUN, PARK HYO; yangsohee; KIMEUYEON; Yeonjong, Koo，	Evaluation of sgRNAs Targeting Pectate Lyase and Phytoene Synthase for Delaying Tomato Fruit Ripening	2021	KOREAN JOURNAL OF ENVIRONMENTAL AGRICULTURE	40	3		179	185	10.5338/KJEA.2021.40.3.21	1	1	0	0	Tomato genome editing using CRISPR-Cas9 is being actively conducted in recent days, and lots of plant researches have been aiming to develop high valued crops by editing target genes without inserting foreign genes. Many researchers have been involved in the manipulation of the crop ripening process because fruit ripening is an important fruit phenotype for increasing fruit shelf life, taste, and…	KJD:ART002762090
178	KIMEUYEON; yangsohee; SUN, PARK HYO; Yeonjong, Koo，	Observation of Gene Edition by the Transient Expression of CRISPR-Cas9 System During the Development of Tomato Cotyledon	2021	KOREAN JOURNAL OF ENVIRONMENTAL AGRICULTURE	40	3		186	193	10.5338/KJEA.2021.40.3.22	1	1	0	0	Before generating transgenic plant using the CRISPR-Cas9 system, the efficiency test of sgRNAs is recommended to reduce the time and effort for plant transformation and regeneration process. The efficiency of the sgRNA can be measured through the transient expression of sgRNA and Cas9 gene in tomato cotyledon; however, we found that the calculated efficiency showed a large variation. It is necess…	KJD:ART002762096
179	Čermák T, Gasparini K, Kevei Z, Zsögön A.	Genome Editing to Achieve the Crop Ideotype in Tomato	2021	METHODS IN MOLECULAR BIOLOGY	2021	226		219	244	10.1007/978-1-0716-1201-9_16	1	0	0	1	For centuries, combining useful traits into a single tomato plant has been done by selective crossbreeding that resulted in hundreds of extant modern cultivars. However, crossbreeding is a labor-intensive process that requires between 5 and 7 years to develop a new variety. More recently, genome editing with the clustered regularly interspaced short palindromic repeats (CRISPR)/Cas9 system has be…		33263914
180	Fisher, Josef; Zamir, Dani	Genes for Yield Stability in Tomatoes.	2021	ADVANCED GENETICS (HOBOKEN, N.J.)	2	4		2100049	2100049	10.1002/ggn2.202100049	1	1	0	1	Breeding plant varieties with adaptation to unstable environments requires some knowledge about the genetic control of yield stability. To further this goal, a meta-analysis of 12 years of field harvest data of 76 Solanum pennellii introgression lines (ILs) is conducted. Five quantitative trait loci (QTL) affecting yield stability are mapped; IL10-2-2 is unique as this introgression improved yiel…	MEDLINE:36619854	36619854
181	Thi Thao Ninh; Gao, Wei; Trusov, Yuri; Zhao, Jing-Ruo; Long, Lu; Song, Chun-Peng; Botella, Jose Ramon	Tomato and cotton G protein beta subunit mutants display constitutive autoimmune responses	2021	PLANT DIRECT	5	11	e359			10.1002/pld3.359	1	1	1	1	Heterotrimeric G protein G beta-deficient mutants in rice and maize display constitutive immune responses, whereas Arabidopsis G beta mutants show impaired defense, suggesting the existence of functional differences between monocots and dicots. Using CRISPR/Cas9, we produced one hemizygous tomato line with a mutated SlGB1 G beta gene. Homozygous slgb1 knockout mutants exhibit all the hallmarks of…	WOS:000723108500001	34765865
182	Tran, Mil Thi; Doan, Duong Thi Hai; Kim, Jihae; Song, Young Jong; Sung, Yeon Woo; Das, Swati; Kim, Eun-Jung; Son, Geon Hui; Kim, Sang Hee; Van Vu, Tien; Kim, Jae-Yean	CRISPR/Cas9-based precise excision of SlHyPRP1 domain(s) to obtain salt stress-tolerant tomato	2021	PLANT CELL REPORTS	40	6		999	1011	10.1007/s00299-020-02622-z	1	1	1	1	CRISPR/Cas9-based multiplexed editing of SlHyPRP1 resulted in precise deletions of its functional motif(s), thereby resulting in salt stress-tolerant events in cultivated tomato. Crop genetic improvement to address environmental stresses for sustainable food production has been in high demand, especially given the current situation of global climate changes and reduction of the global food produc…	WOS:000581069900002	33074435
183	Jayaraj, K. Lakshmi; Thulasidharan, Nitu; Antony, Aju; John, Moni; Augustine, Rehna; Chakravartty, Navajeet; Sukumaran, Smitha; Maheswari, M. Uma; Abraham, Sweety; Thomas, George; Lachagari, V. B. Reddy; Seshagiri, Somasekar; Narayanan, Subhash; Kuriakose, Boney	Targeted editing of tomato carotenoid isomerase reveals the role of 5′ UTR region in gene expression regulation	2021	PLANT CELL REPORTS	40	4		621	635	10.1007/s00299-020-02659-0	1	1	1	1	A deletion created by CRISPR/Cas9 system in the 5' UTR of the carotenoid isomerase gene in tomato leads to downregulation of the gene resulting in the low conversion of prolycopene to lycopene.CRISPR/Cas9 based genome editing is an effective and useful tool adopted from the bacterial immune response system for altering specific, pre-determined DNA sequences in eukaryotes. Such targeted changes ar…	WOS:000607969500001	33449143
184	Yuan, Shaoze; Kawasaki, Shunsuke; Abdellatif, Islam M. Y.; Nishida, Keiji; Kondo, Akihiko; Ariizumi, Tohru; Ezura, Hiroshi; Miura, Kenji	Efficient base editing in tomato using a highly expressed transient system	2021	PLANT CELL REPORTS	40	4		667	676	10.1007/s00299-021-02662-z	1	1	1	1	Base editing in tomatoes was achieved by transient expression. The Solanaceae plants, particularly the tomato (Solanum lycopersicum), is of huge economic value worldwide. The tomato is a unique model plant for studying the functions of genes related to fruit ripening. Deeper understanding of tomatoes is of great importance for both plant research and the economy. Genome editing technology, such a…	WOS:000615876900001	33550455
185	Bari, Vinay Kumar; Abu Nassar, Jackline; Meir, Ayala; Aly, Radi	Targeted mutagenesis of two homologous ATP-binding cassette subfamily G (ABCG) genes in tomato confers resistance to parasitic weed Phelipanche aegyptiaca	2021	JOURNAL OF PLANT RESEARCH	134	3		585	597	10.1007/s10265-021-01275-7	1	1	1	1	Phelipanche aegyptiaca and Orobanche spp. are obligate plant root-parasitic weeds that cause extensive damage in agricultural crop plants. Their germination requires exposure to strigolactones (SLs) exuded by the host plant roots. Here we studied genes in the host plant tomato involved in SL exudation and their impact on parasitic weeds. We provide evidence that CRISPR/Cas9-mediated targeted muta…	WOS:000627706700001	33704586
186	Liu, Jianwei; Wang, Shufen; Wang, Hao; Luo, Bote; Cai, Yiyong; Li, Xiaodong; Zhang, Yanfeng; Wang, Xiaofeng	Rapid generation of tomato male-sterile lines with a marker use for hybrid seed production by CRISPR/Cas9 system	2021	MOLECULAR BREEDING	41	3	25			10.1007/s11032-021-01215-2	1	1	1	1	Owing to their superior agronomic performance, the hybrids of vegetable crops are currently applied extensively. However, effective hybrid production requires a laborious manual emasculation to ensure the purity of hybrid seeds in tomato because of the lack of an effective male sterility system. Here, we created two types of tomato nuclear male-sterile lines with different screening markers in a …	WOS:000626526600002	37309421
187	Liu, Haoran; Liu, Lihong; Liang, Dongyi; Zhang, Min; Jia, Chengguo; Qi, Mingfang; Liu, Yuanyuan; Shao, Zhiyong; Meng, Fanliang; Hu, Songshen; Yin, Yanhai; Li, Chuanyou; Wang, Qiaomei	SlBES1 promotes tomato fruit softening through transcriptional inhibition of PMEU1	2021	ISCIENCE	24	8	102926			10.1016/j.isci.2021.102926	1	1	1	1	Fruit softening indicated by firmness determines the texture, transportability, and shelf life of tomato products. However, the regulatory mechanism underlying firmness formation in tomato fruit is poorly understood. Here, we report the regulatory role of SlBES1, an essential component of brassinosteroid hormone signaling, in tomato fruit softening. We found that SlBES1 promotes fruit softening d…	WOS:000686897200110	34430815
188	Liu, Xin; Meng, Ge; Wang, Mengrui; Qian, Zilin; Zhang, Yaxian; Yang, Wencai	Tomato SlPUB24 enhances resistance to Xanthomonas euvesicatoria pv. perforans race T3	2021	HORTICULTURE RESEARCH	8	1	30			10.1038/s41438-021-00468-4	1	1	1	1	Solanum lycopersicum var. cerasiforme accession PI 114490 has broad-spectrum resistance to bacterial spot caused by several species of Xanthomonas. Resistance is quantitatively inherited, and a common quantitative trait locus QTL-11B on chromosome 11 has been identified previously. In this study, the SlPub24 gene was characterized in QTL-11B. SlPub24 in PI 114490 was upregulated by infection with…	WOS:000616721100012	33518716
189	Yang, Xuedong; Zhang, Xuelian; Yang, Youxin; Zhang, Hui; Zhu, Weimin; Nie, Wen-Feng	The histone variant Sl_H2A.Z regulates carotenoid biosynthesis and gene expression during tomato fruit ripening	2021	HORTICULTURE RESEARCH	8	1	85			10.1038/s41438-021-00520-3	1	1	1	1	The conserved histone variant H2A.Z is essential for transcriptional regulation; defense responses; and various biological processes in plants, such as growth, development, and flowering. However, little is known about how H2A.Z affects the developmental process and ripening of tomato fruits. Here, we utilized the CRISPR/Cas9 gene-editing system to generate a sl_hta9 sl_hta11 double-mutant, desig…	WOS:000636340500022	33790255
190	Liu, Genzhong; Yu, Huiyang; Yuan, Lei; Li, Changxing; Ye, Jie; Chen, Weifang; Wang, Ying; Ge, Pingfei; Zhang, Junhong; Ye, Zhibiao; Zhang, Yuyang	SlRCM1, which encodes tomato Lutescent1, is required for chlorophyll synthesis and chloroplast development in fruits	2021	HORTICULTURE RESEARCH	8	1	128			10.1038/s41438-021-00563-6	1	1	1	1	In plants, chloroplasts are the sites at which photosynthesis occurs, and an increased abundance of chloroplasts increases the nutritional quality of plants and the resultant color of fruits. However, the molecular mechanisms underlying chlorophyll synthesis and chloroplast development in tomato fruits remain unknown. In this study, we isolated a chlorophyll-deficient mutant, reduced chlorophyll …	WOS:000693639900013	34059638
191	Sierra-Orozco, Edgar; Shekasteband, Reza; Illa-Berenguer, Eudald; Snouffer, Ashley; van der Knaap, Esther; Lee, Tong Geon; Hutton, Samuel F.	Identification and characterization of GLOBE, a major gene controlling fruit shape and impacting fruit size and marketability in tomato	2021	HORTICULTURE RESEARCH	8	1	138			10.1038/s41438-021-00574-3	1	1	1	1	Within large-fruited germplasm, fruit size is influenced by flat and globe shapes. Whereas flat fruits are smaller and retain better marketability, globe fruits are larger and more prone to cuticle disorders. Commercial hybrids are often developed from crosses between flat and globe shaped parents because flat shape is thought to be dominant and fruit size intermediate. The objectives of this stu…	WOS:000656976500001	34075031
192	Lu, Jinghua; Pan, Chunyang; Li, Xin; Huang, Zejun; Shu, Jinshuai; Wang, Xiaoxuan; Lu, Xiaoxiao; Pan, Feng; Hu, Junling; Zhang, Hui; Su, Wenyue; Zhang, Min; Du, Yongchen; Liu, Lei; Guo, Yanmei; Li, Junming	OBV (obscure vein), a C2H2 zinc finger transcription factor, positively regulates chloroplast development and bundle sheath extension formation in tomato (Solanum lycopersicum) leaf veins	2021	HORTICULTURE RESEARCH	8	1	230			10.1038/s41438-021-00659-z	1	1	1	1	Leaf veins play an important role in plant growth and development, and the bundle sheath (BS) is believed to greatly improve the photosynthetic efficiency of C-4 plants. The OBV mutation in tomato (Solanum lycopersicum) results in dark veins and has been used widely in processing tomato varieties. However, physiological performance has difficulty explaining fitness in production. In this study, w…	WOS:000713155100009	34719693
193	Pan C.; Wu X.; Markel K.; Malzahn A.A.; Kundagrami N.; Sretenovic S.; Zhang Y.; Cheng Y.; Shih P.M.; Qi Y.	CRISPR–Act3.0 for highly efficient multiplexed gene activation in plants	2021	NATURE PLANTS	7	7		942	953	10.1038/s41477-021-00953-7	1	0	1	1	RNA-guided CRISPR activation (CRISPRa) systems have been developed in plants. However, the simultaneous activation of multiple genes remains challenging. Here, we develop a highly robust CRISPRa system working in rice, Arabidopsis and tomato, CRISPR–Act3.0, through systematically exploring different effector recruitment strategies and various transcription activators based on deactivated Streptoc…	SCOPUS:2-s2.0-85108433190	35157372
194	Kawaguchi, Kohei; Takei-Hoshi, Rie; Yoshikawa, Ikue; Nishida, Keiji; Kobayashi, Makoto; Kusano, Miyako; Lu, Yu; Ariizumi, Tohru; Ezura, Hiroshi; Otagaki, Shungo; Matsumoto, Shogo; Shiratake, Katsuhiro	Functional disruption of cell wall invertase inhibitor by genome editing increases sugar content of tomato fruit without decrease fruit weight	2021	SCIENTIFIC REPORTS	11	1	21534			10.1038/s41598-021-00966-4	1	1	1	1	Sugar content is one of the most important quality traits of tomato. Cell wall invertase promotes sucrose unloading in the fruit by maintaining a gradient of sucrose concentration between source leaves and fruits, while invertase inhibitor (INVINH) regulates this process. In this study, knock-out of cell wall INVINH in tomato (SlINVINH1) was performed by genome editing using, CRISPR/Cas9 and Targ…	WOS:000714953500076	34728724
195	Bari, Vinay Kumar; Abu Nassar, Jackline; Aly, Radi	CRISPR/Cas9 mediated mutagenesis of MORE AXILLARY GROWTH 1 in tomato confers resistance to root parasitic weed Phelipanche aegyptiaca	2021	SCIENTIFIC REPORTS	11	1	3905			10.1038/s41598-021-82897-8	1	1	1	1	Root parasitic weeds infect numerous economically important crops, affecting total yield quantity and quality. A lack of an efficient control method limits our ability to manage newly developing and more virulent races of root parasitic weeds. To control the parasite induced damage in most host crops, an innovative biotechnological approach is urgently required. Strigolactones (SLs) are plant hor…	WOS:000626727600003	33594101
196	Chiong K.T.; Cody W.B.; Scholthof H.B.	RNA silencing suppressor-influenced performance of a virus vector delivering both guide RNA and Cas9 for CRISPR gene editing	2021	SCIENTIFIC REPORTS	11	1	6769			10.1038/s41598-021-85366-4	1	0	1	1	We report on further development of the agroinfiltratable Tobacco mosaic virus (TMV)-based overexpression (TRBO) vector to deliver CRISPR/Cas9 components into plants. First, production of a Cas9 (HcoCas9) protein from a binary plasmid increased when co-expressed in presence of suppressors of gene silencing, such as the TMV 126-kDa replicase or the Tomato bushy stunt virus P19 protein. Such suppre…	SCOPUS:2-s2.0-85103352842	33762584
197	de Toledo Thomazella, Daniela Paula; Seong, Kyungyong; Mackelprang, Rebecca; Dahlbeck, Douglas; Geng, Yu; Gill, Upinder S.; Qi, Tiancong; Pham, Julie; Giuseppe, Priscila; Lee, Clara Youngna; Ortega, Arturo; Cho, Myeong-Je; Hutton, Samuel F.; Staskawicz, Brian	Loss of function of a DMR6 ortholog in tomato confers broad-spectrum disease resistance	2021	PROCEEDINGS OF THE NATIONAL ACADEMY OF SCIENCES OF THE UNITED STATES OF AMERICA	118	27	e2026152118			10.1073/pnas.2026152118	1	1	1	1	Plant diseases are among the major causes of crop yield losses around the world. To confer disease resistance, conventional breeding relies on the deployment of single resistance (R) genes. However, this strategy has been easily overcome by constantly evolving pathogens. Disabling susceptibility (S) genes is a promising alternative to R genes in breeding programs, as it usually offers durable and…	WOS:000685027000001	34215692
198	Wang, Chaoqun; Zhao, Baolin; He, Liangliang; Zhou, Shaoli; Liu, Ye; Zhao, Weiyue; Guo, Shiqi; Wang, Ruoruo; Bai, Quanzi; Li, Youhan; Wang, Dongfa; Wu, Qing; Yang, Yuanfan; Liu, Yu; Tadege, Million; Chen, Jianghua	The WOX family transcriptional regulator SlLAM1 controls compound leaf and floral organ development in Solanum lycopersicum	2021	JOURNAL OF EXPERIMENTAL BOTANY	72	5		1822	1835	10.1093/jxb/eraa574	1	1	1	1	Plant-specific WOX family transcription factors play important roles ranging from embryogenesis to lateral organ development. The WOX1 transcription factors, which belong to the modern clade of the WOX family, are known to regulate outgrowth of the leaf blade specifically in the mediolateral axis; however, the role of WOX1 in compound leaf development remains unknown. Phylogenetic analysis of the…	WOS:000637289800027	33277994
199	Li, Guobin; Wang, Jiafa; Zhang, Chunli; Ai, Guo; Zhang, Dedi; Wei, Jing; Cai, Liangyu; Li, Changbao; Zhu, Wenzhao; Larkin, Robert M.; Zhang, Junhong	L2, a chloroplast metalloproteinase, regulates fruit ripening by participating in ethylene autocatalysis under the control of ethylene response factors	2021	JOURNAL OF EXPERIMENTAL BOTANY	72	20		7035	7048	10.1093/jxb/erab325	1	1	1	1	Although autocatalytic ethylene biosynthesis plays an important role in the ripening of climacteric fruits, our knowledge of the network that promotes it remains limited. We identified white fruit (wf), a tomato mutant that produces immature fruit that are white and that ripen slowly. We found that an inversion on chromosome 10 disrupts the LUTESCENT2 (L2) gene, and that white fruit is allelic to…	WOS:000715558300019	34255841
200	Sun, Zongyan; Zang, Yudi; Zhou, Leilei; Song, Yanping; Chen, Di; Zhang, Qiaoli; Liu, Chengxia; Yi, Yuetong; Zhu, Benzhong; Fu, Daqi; Zhu, Hongliang; Qu, Guiqin	A tomato receptor-like cytoplasmic kinase, SIZRK1, acts as a negative regulator in wound-induced jasmonic acid accumulation and insect resistance	2021	JOURNAL OF EXPERIMENTAL BOTANY	72	20		7285	7300	10.1093/jxb/erab350	1	1	1	1	Jasmonates accumulate rapidly and act as key regulators in response to mechanical wounding, but few studies have linked receptor-like cytoplasmic kinases (RLCKs) to wound-induced jasmonic acid (JA) signaling cascades. Here, we identified a novel wounding-induced RLCK-XII-2 subfamily member (SIZRK1) in tomato (Solanum lycopersicum ) that was closely related to Arabidopsis HOPZ-ETI-DEFICIENT 1 (ZED…	WOS:000715558300037	34309647
201	Pan, Changtian; Yang, Dandan; Zhao, Xiaolin; Liu, Yue; Li, Mengzhuo; Ye, Lei; Ali, Muhammad; Yu, Fangjie; Lamin-Samu, Anthony Tumbeh; Fei, Zhangjun; Lu, Gang	PIF4 negatively modulates cold tolerance in tomato anthers via temperature-dependent regulation of tapetal cell death	2021	PLANT CELL	33	7		2320	2339	10.1093/plcell/koab120	1	1	1	1	Extreme temperature conditions seriously impair male reproductive development in plants; however, the molecular mechanisms underlying the response of anthers to extreme temperatures remain poorly described. The transcription factor phytochrome-interacting factor4 (PIF4) acts as a hub that integrates multiple signaling pathways to regulate thermosensory growth and architectural adaptation in plant…	WOS:000703938100020	34009394
202	Hu, Zhangjian; Li, Jianxin; Ding, Shuting; Cheng, Fei; Li, Xin; Jiang, Yuping; Yu, Jingquan; Foyer, Christine H.; Shi, Kai	The protein kinase CPK28 phosphorylates ascorbate peroxidase and enhances thermotolerance in tomato	2021	PLANT PHYSIOLOGY	186	2		1302	1317	10.1093/plphys/kiab120	1	1	0	1	High temperatures are a major threat to plant growth and development, leading to yield losses in crops. Calcium-dependent protein kinases (CPKs) act as critical components of Ca2+ sensing in plants that transduce rapid stress-induced responses to multiple environmental stimuli. However, the role of CPKs in plant thermotolerance and their mechanisms of action remain poorly understood. To address t…	WOS:000671555900042	33711164
203	Khakhar A.; Wang C.; Swanson R.; Stokke S.; Rizvi F.; Sarup S.; Hobbs J.; Voytas D.F.	VipariNama: RNA viral vectors to rapidly elucidate the relationship between gene expression and phenotype	2021	PLANT PHYSIOLOGY	186	4		2222	2238	10.1093/plphys/kiab197	1	0	1	1	Synthetic transcription factors have great promise as tools to help elucidate relationships between gene expression and phenotype by allowing tunable alterations of gene expression without genomic alterations of the loci being studied. However, the years-long timescales, high cost, and technical skill associated with plant transformation have limited their use. In this work, we developed a techno…	SCOPUS:2-s2.0-85109639308	34009393
204	Gupta, Suresh Kumar; Vishwakarma, Abhaypratap; Kenea, Hawi Deressa; Galsurker, Ortal; Cohen, Hagai; Aharoni, Asaph; Arazi, Tzahi	CRISPR/Cas9 mutants of tomato MICRORNA164 genes uncover their functional specialization in development	2021	PLANT PHYSIOLOGY	187	3		1636	1652	10.1093/plphys/kiab376	1	1	1	1	Plant MICRORNA164 (miR164) plays diverse regulatory functions by post-transcriptional repression of certain NAM/ATAF/CUC-domain transcription factors. However, the involvement of miR164 in fleshy fruit development and ripening remains poorly understood. Here, de novo prediction of tomato (Solanum lycopersicum) MIR164 genes identified four genes (SlMIR164a-d), of which SlMIR164d has an atypically …	WOS:000720751600049	34618074
205	Hong, Yuhui; Meng, Jun; He, Xiaoli; Zhang, Yuanyuan; Liu, Yarong; Zhang, Chengwei; Qi, Hongyan; Luan, Yushi	Editing miR482b and miR482c Simultaneously by CRISPR/Cas9 Enhanced Tomato Resistance to Phytophthora infestans	2021	PHYTOPATHOLOGY	111	6		1008	1016	10.1094/PHYTO-08-20-0360-R	1	1	1	1	Late blight, caused by Phytophthora infestans, is severely damaging to the global tomato industry. Micro-RNAs (miRNAs) have been widely demonstrated to play vital roles in plant resistance by repressing their target genes. Recently, the clustered regularly interspaced short palindromic repeats (CRISPR)/CRISPR-associated protein 9 (Cas9) method has been continuously improved and extensively applie…	WOS:000709837600011	33258411
206	Barja, M. Victoria; Ezquerro, Miguel; Beretta, Stefano; Diretto, Gianfranco; Florez-Sarasa, Igor; Feixes, Elisenda; Fiore, Alessia; Karlova, Rumyana; Fernie, Alisdair R.; Beekwilder, Jules; Rodriguez-Concepcion, Manuel	Several geranylgeranyl diphosphate synthase isoforms supply metabolic substrates for carotenoid biosynthesis in tomato	2021	NEW PHYTOLOGIST	231	1		255	272	10.1111/nph.17283	1	1	1	1	Geranylgeranyl diphosphate (GGPP) produced by GGPP synthase (GGPPS) serves as a precursor for many plastidial isoprenoids, including carotenoids. Phytoene synthase (PSY) converts GGPP into phytoene, the first committed intermediate of the carotenoid pathway.Here we used biochemical, molecular, and genetic tools to characterise the plastidial members of the GGPPS family in tomato (Solanum lycopers…	WOS:000632470300001	33590894
207	Ji, Hui-Min; Mao, Hui-Ying; Li, Si-Jian; Feng, Tao; Zhang, Zhao-Yang; Cheng, Lu; Luo, Shu-Jie; Borkovich, Katherine A.; Ouyang, Shou-Qiang	Fol-milR1, a pathogenicity factor of Fusarium oxysporum, confers tomato wilt disease resistance by impairing host immune responses	2021	NEW PHYTOLOGIST	232	2		705	718	10.1111/nph.17436	1	1	1	1	Although it is well known that miRNAs play crucial roles in multiple biological processes, there is currently no evidence indicating that milRNAs from Fusarium oxysporum f. sp. lycopersici (Fol) interfere with tomato resistance during infection.Here, using sRNA-seq, we demonstrate that Fol-milR1, a trans-kingdom small RNA, is exported into tomato cells after infection.The knockout strain incremen…	WOS:000656101100001	33960431
208	Lu Y.; Tian Y.; Shen R.; Yao Q.; Zhong D.; Zhang X.; Zhu J.-K.	Precise genome modification in tomato using an improved prime editing system	2021	PLANT BIOTECHNOLOGY JOURNAL	19	3		415	417	10.1111/pbi.13497	1	0	1	1	[No abstract availabl; Brief communication]	SCOPUS:2-s2.0-85096640945	33091225
209	Kakeshpour, Tayebeh; Tamang, Tej Man; Motolai, Gergely; Fleming, Zachary Wayne; Park, Jung-Eun; Wu, Qingyu; Park, Sunghun	CGFS-type glutaredoxin mutations reduce tolerance to multiple abiotic stresses in tomato	2021	PHYSIOLOGIA PLANTARUM	173	3		1263	1279	10.1111/ppl.13522	1	1	1	1	Sessile organisms such as plants have adopted diverse reactive oxygen species (ROS) scavenging mechanisms to mitigate damage under abiotic stress conditions. Though CGFS-type glutaredoxin (GRX) genes are important regulators of ROS homeostasis, each of their functions in crop plants have not yet been well understood. We performed a targeted mutagenesis analysis of four CGFS-type GRXs (SlGRXS14, S…	WOS:000687466400001	34392538
210	Zhang, Xiaofei; Li, Ning; Liu, Xin; Wang, Jiajing; Zhang, Yaxian; Liu, Dong; Wang, Yuqing; Cao, Haipeng; Zhao, Baimei; Yang, Wencai	Tomato protein Rx4 mediates the hypersensitive response to Xanthomonas euvesicatoria pv. perforans race T3	2021	PLANT JOURNAL	105	6		1630	1644	10.1111/tpj.15138	1	1	1	1	Bacterial spot, which is caused by several Xanthomonas species, is an economically important disease in tomato (Solanum lycopersicum). Great efforts have been made for the identification of resistant sources and the genetic analysis of resistance. However, the development of resistant commercial varieties is slow due to the existence of multiple species of the pathogen and a poor understanding of…	WOS:000607909300001	33345374
211	Cao, Xiangmei; Wei, Chunyan; Duan, Wenyi; Gao, Ying; Kuang, Jianfei; Liu, Mingchun; Chen, Kunsong; Klee, Harry; Zhang, Bo	Transcriptional and epigenetic analysis reveals that NAC transcription factors regulate fruit flavor ester biosynthesis	2021	PLANT JOURNAL	106	3		785	800	10.1111/tpj.15200	1	1	1	1	Flavor-associated volatile chemicals make major contributions to consumers' perception of fruits. Although great progress has been made in establishing the metabolic pathways associated with volatile synthesis, much less is known about the regulation of those pathways. Knowledge of how those pathways are regulated would greatly facilitate efforts to improve flavor. Volatile esters are major contr…	WOS:000637987500001	33595854
212	Kilambi, Himabindu Vasuki; Dindu, Alekhya; Sharma, Kapil; Nizampatnam, Narasimha Rao; Gupta, Neha; Thazath, Nikhil Padmanabhan; Dhanya, Ajayakumar Jaya; Tyagi, Kamal; Sharma, Sulabha; Kumar, Sumit; Sharma, Rameshwar; Sreelakshmi, Yellamaraju	The new kid on the block: a dominant-negative mutation of phototropin1 enhances carotenoid content in tomato fruits	2021	PLANT JOURNAL	106	3		844	861	10.1111/tpj.15206	1	1	1	1	Phototropins, the UVA-blue light photoreceptors, endow plants to detect the direction of light and optimize photosynthesis by regulating positioning of chloroplasts and stomatal gas exchange. Little is known about their functions in other developmental responses. A tomato Non-phototropic seedling1 (Nps1) mutant, bearing an Arg495His substitution in the vicinity of LOV2 domain in phototropin1, dom…	WOS:000636296600001	33608974
213	Gao, Ying; Fan, Zhong-Qi; Zhang, Qiang; Li, Hong-Li; Liu, Gang-Shuai; Jing, Yuan; Zhang, Yi-Ping; Zhu, Ben-Zhong; Zhu, Hong-Liang; Chen, Jian-Ye; Grierson, Donald; Luo, Yun-Bo; Zhao, Xiao-Dan; Fu, Da-Qi	A tomato NAC transcription factor, SlNAM1, positively regulates ethylene biosynthesis and the onset of tomato fruit ripening	2021	PLANT JOURNAL	108	5		1317	1331	10.1111/tpj.15512	1	1	1	1	Fruit ripening in tomato (Solanum lycopersicum) is the result of selective expression of ripening-related genes, which are regulated by transcription factors (TFs). The NAC (NAM, ATAF1/2, and CUC2) TF family is one of the largest families of plant-specific TFs and members are involved in a variety of plant physiological activities, including fruit ripening. Fruit ripening-associated NAC TFs studi…	WOS:000713762000001	34580960
214	Ito, Yasuhiro; Nakamura, Nobutaka; Kotake-Nara, Eiichi	Semi-dominant effects of a novel ripening inhibitor (rin) locus allele on tomato fruit ripening	2021	PLOS ONE	16	4	e0249575			10.1371/journal.pone.0249575	1	1	1	1	The tomato (Solanum lycopersicum) ripening inhibitor (rin) mutation completely represses fruit ripening, as rin fruits fail to express ripening-associated genes and remain green and firm. Moreover, heterozygous rin fruits (rin/+) ripen normally but have extended shelf life, an important consideration for this perishable fruit crop; therefore, heterozygous rin has been widely used to breed varieti…	WOS:000644138300100	33886595
215	Leibman-Markus, Meirav; Gupta, Rupali; Pizarro, Lorena; Gershony, Ofir; Rav-David, Dalia; Elad, Yigal; Bar, Maya	Gene Editing of the Decoy Receptor LeEIX1 Increases Host Receptivity to Trichoderma Bio-Control	2021	FRONTIERS IN FUNGAL BIOLOGY	2		678840			10.3389/ffunb.2021.678840	1	1	1	1	Fungal and bacterial pathogens generate devastating diseases and cause significant tomato crop losses worldwide. Due to chemical pesticides harming the environment and human health, alternative disease control strategies, including microorganismal bio-control agents (BCAs), are increasingly sought-after in agriculture. Bio-control microorganisms such as Trichoderma spp. have been shown to activat…	WOS:001006890300001	37744104
216	Rinne, Jannis; Witte, Claus-Peter; Herde, Marco	Loss of MAR1 Function is a Marker for Co-Selection of CRISPR-Induced Mutations in Plants	2021	FRONTIERS IN GENOME EDITING	3		723384			10.3389/fgeed.2021.723384	1	1	1	1	In this study, we describe the establishment of the knockout marker gene MAR1 for selection of CRISPR/Cas9-edited Arabidopsis seedlings and tomato explants in tissue culture. MAR1 encodes a transporter that is located in mitochondria and chloroplasts and is involved in iron homeostasis. It also opportunistically transports aminoglycoside antibiotics into these organelles and defects of the gene r…	WOS:001008598700001	34713265
217	Abe-Hara, Chihiro; Yamada, Kohji; Wada, Naoki; Ueta, Risa; Hashimoto, Ryosuke; Osakabe, Keishi; Osakabe, Yuriko	Effects of the sliaa9 Mutation on Shoot Elongation Growth of Tomato Cultivars	2021	FRONTIERS IN PLANT SCIENCE	12		627832			10.3389/fpls.2021.627832	1	1	1	1	Tomato INDOLE-3-ACETIC ACID9 (SlIAA9) is a transcriptional repressor in auxin signal transduction, and SlIAA9 knockout tomato plants develop parthenocarpic fruits without fertilization. We generated sliaa9 mutants with parthenocarpy in several commercial tomato cultivars (Moneymaker, Rio Grande, and Ailsa Craig) using CRISPR-Cas9, and null-segregant lines in the T1 generation were isolated by sel…	WOS:000657301800001	34093603
218	Hanika, Katharina; Schipper, Danny; Chinnappa, Shravya; Oortwijn, Marian; Schouten, Henk J.; Thomma, Bart P. H. J.; Bai, Yuling	Impairment of Tomato WAT1 Enhances Resistance to Vascular Wilt Fungi Despite Severe Growth Defects	2021	FRONTIERS IN PLANT SCIENCE	12		721674			10.3389/fpls.2021.721674	1	1	1	1	Verticillium dahliae is a particularly notorious vascular wilt pathogen of tomato and poses a reoccurring challenge to crop protection as limited qualitative resistance is available. Therefore, alternative approaches for crop protection are pursued. One such strategy is the impairment of disease susceptibility (S) genes, which are plant genes targeted by pathogens to promote disease development. …	WOS:000702365000001	34589102
219	Wang, Ping; Luo, Qian; Yang, Weicheng; Ahammed, Golam Jalal; Ding, Shuting; Chen, Xingyu; Wang, Jiao; Xia, Xiaojian; Shi, Kai	A Novel Role of Pipecolic Acid Biosynthetic Pathway in Drought Tolerance through the Antioxidant System in Tomato	2021	ANTIOXIDANTS	10	12	1923			10.3390/antiox10121923	1	1	1	1	With global warming and water shortage, drought stress is provoking an increasing impact on plant growth, development, and crop productivity worldwide. Pipecolic acid (Pip) is an emerging lysine catabolite in plants, acting as a critical element in disease resistance with a related signal pathway of phytohormone salicylic acid (SA). While SA plays a vital role in various abiotic stresses, the rol…	WOS:000735796300001	34943026
220	Ben Shlush, Ilan; Samach, Aviva; Melamed-Bessudo, Cathy; Ben-Tov, Daniela; Dahan-Meir, Tal; Filler-Hayut, Shdema; Levy, Avraham A.	CRISPR/Cas9 Induced Somatic Recombination at the CRTISO Locus in Tomato	2021	GENES	12	1	59			10.3390/genes12010059	1	1	1	1	Homologous recombination (HR) in somatic cells is not as well understood as meiotic recombination and is thought to be rare. In a previous study, we showed that Inter-Homologous Somatic Recombination (IHSR) can be achieved by targeted induction of DNA double-strand breaks (DSBs). Here, we designed a novel IHSR assay to investigate this phenomenon in greater depth. We utilized F-1 hybrids from div…	WOS:000610264500001	33396568
221	Pramanik, Dibyajyoti; Shelake, Rahul Mahadev; Park, Jiyeon; Kim, Mi Jung; Hwang, Indeok; Park, Younghoon; Kim, Jae-Yean	CRISPR/Cas9-Mediated Generation of Pathogen-Resistant Tomato against Tomato Yellow Leaf Curl Virus and Powdery Mildew	2021	INTERNATIONAL JOURNAL OF MOLECULAR SCIENCES	22	4	1878			10.3390/ijms22041878	1	1	1	1	Tomato is one of the major vegetable crops consumed worldwide. Tomato yellow leaf curl virus (TYLCV) and fungal Oidium sp. are devastating pathogens causing yellow leaf curl disease and powdery mildew. Such viral and fungal pathogens reduce tomato crop yields and cause substantial economic losses every year. Several commercial tomato varieties include Ty-5 (SlPelo) and Mildew resistance locus o 1…	WOS:000623941200001	33668636
222	Lin, Wanping; Gupta, Suresh Kumar; Arazi, Tzahi; Spitzer-Rimon, Ben	MIR172d Is Required for Floral Organ Identity and Number in Tomato	2021	INTERNATIONAL JOURNAL OF MOLECULAR SCIENCES	22	9	4659			10.3390/ijms22094659	1	1	1	1	MicroRNA172 (miR172) functions as a central regulator of flowering time and flower development by post-transcriptional repression of APETALA2-LIKE transcription factors. In the model crop Solanum lycopersicum (tomato), the miR172 family is still poorly annotated and information about the functions of specific members is lacking. Here, de-novo prediction of tomato miR172 coding loci identified sev…	WOS:000650384100001	33925088
223	Son, Geon Hui; Moon, Jiyun; Shelake, Rahul Mahadev; Vuong, Uyen Thi; Ingle, Robert A.; Gassmann, Walter; Kim, Jae-Yean; Kim, Sang Hee	Conserved Opposite Functions in Plant Resistance to Biotrophic and Necrotrophic Pathogens of the Immune Regulator SRFR1	2021	INTERNATIONAL JOURNAL OF MOLECULAR SCIENCES	22	12	6427			10.3390/ijms22126427	1	1	1	1	Plant immunity is mediated in large part by specific interactions between a host resistance protein and a pathogen effector protein, named effector-triggered immunity (ETI). ETI needs to be tightly controlled both positively and negatively to enable normal plant growth because constitutively activated defense responses are detrimental to the host. In previous work, we reported that mutations in S…	WOS:000665952700001	34204013
224	Liu, Chunxin; Zhang, Yiyao; Tan, Yinxiao; Zhao, Tingting; Xu, Xiangyang; Yang, Huanhuan; Li, Jingfu	CRISPR/Cas9-Mediated SlMYBS2 Mutagenesis Reduces Tomato Resistance to Phytophthora infestans	2021	INTERNATIONAL JOURNAL OF MOLECULAR SCIENCES	22	21	11423			10.3390/ijms222111423	1	1	1	1	Phytophthora infestans (P. infestans) recently caused epidemics of tomato late blight. Our study aimed to identify the function of the SlMYBS2 gene in response to tomato late blight. To further investigate the function of SlMYBS2 in tomato resistance to P. infestans, we studied the effects of SlMYBS2 gene knock out. The SlMYBS2 gene was knocked out by CRISPR-Cas9, and the resulting plants (SlMYBS…	WOS:000718297200001	34768853
225	Munoz-Sanz, Juan Vicente; Tovar-Mendez, Alejandro; Lu, Lu; Dai, Ru; McClure, Bruce	A Cysteine-Rich Protein, SpDIR1L, Implicated in S-RNase-Independent Pollen Rejection in the Tomato (Solanum Section Lycopersicon) Clade	2021	INTERNATIONAL JOURNAL OF MOLECULAR SCIENCES	22	23	13067			10.3390/ijms222313067	1	1	1	1	Tomato clade species (Solanum sect. Lycopersicon) display multiple interspecific reproductive barriers (IRBs). Some IRBs conform to the SI x SC rule, which describes unilateral incompatibility (UI) where pollen from SC species is rejected on SI species' pistils, but reciprocal pollinations are successful. However, SC x SC UI also exists, offering opportunities to identify factors that contribute …	WOS:000734701700001	34884871
226	Prajapati, Archana; Nain, Vikrant	Screening of CRISPR/Cas9 gRNA for mimicking Powdery Mildew resistant MLO ol-2 mutant.	2021	BIOINFORMATION	17	6		637	645	10.6026/97320630017637	1	1	0	1	Powdery Mildew (PM) caused by fungal pathogen Oidium neolycopersici (O. neolycopersici) affects both greenhouse and field-grown tomato production. Resistance to PM disease can be achieved by selective inactivation of Mildew Resistance Locus O (MLO) genes encoding heptahelical transmembrane domains, which confer susceptibility to fungal pathogens. Natural loss-of-function mutation is a 19 base pai…	MEDLINE:35173386	35173386
227	Wang, Baike; Li, Ning; Huang, Shaoyong; Hu, Jiahui; Wang, Qiang; Tang, Yaping; Yang, Tao; Asmutola, Patiguli; Wang, Juan; Yu, Qinghui	Enhanced soluble sugar content in tomato fruit using CRISPR/Cas9-mediated SlINVINH1 and SlVPE5 gene editing	2021	PEERJ	9		e12478			10.7717/peerj.12478	1	1	1	1	Soluble sugar is known to improve the sweetness and increase tomato sauce yield. Studies have focused on improving the content of soluble sugar in tomato fruits, usually by promoting functional genes. We studied two genes (SlINVINH1 and SlVPE5) that inhibited the accumulation of soluble sugar in tomato fruits and obtained two genes' knocked-out lines (CRISPR-invinh1 or CRISPR-vpe5) using CRISPR/C…	WOS:000718289000001	34820200
228	Sun, Xiaomeng; Zhang, Songlin; Li, Xingmei; Zhang, Xiuming; Wang, Xianhang; Wang, Li; Li, Zhi; Wang, Xiping	A MADS-box transcription factor from grapevine, VvMADS45, influences seed development	2020	PLANT CELL TISSUE AND ORGAN CULTURE	141	1		105	118	10.1007/s11240-020-01771-z	1	1	1	0	Grape is one of the most economically important fruits worldwide, and seedless fruit is a main target in grape breeding. The MADS-box genes encode a large family of transcription factors in higher plants, and serve various developmental roles including flower, fruit and seed development. However, little is known about function of MADS-box genes in grapevine, especially related to seed development…	WOS:000507942200001
229	Park S.; Lee E.; Heo J.; Kim D.H.; Chun H.J.; Kim M.C.; Bang W.Y.; Lee Y.K.; Park S.J.	Rapid generation of transgenic and gene-edited Solanum nigrum plants using Agrobacterium-mediated transformation	2020	PLANT BIOTECHNOLOGY REPORTS	14	4		497	504	10.1007/s11816-020-00616-7	1	0	1	0	In this study, genetic engineering methods, ranging from gene transformation to gene editing, were efficiently conducted on cotyledon explants in Solanum nigrum. Organogenic calli were observed on the explants following 10 days of growth on medium supplemented with 2 mg/L zeatin and 0.2 mg/L indole acetic acid (IAA), which we suggest to be an efficient shoot initiation medium (SM1). In vitro shoo…	SCOPUS:2-s2.0-85082876583
230	Jeon J.E.; Kim J.-G.; Fischer C.R.; Mehta N.; Dufour-Schroif C.; Wemmer K.; Mudgett M.B.; Sattely E.	A Pathogen-Responsive Gene Cluster for Highly Modified Fatty Acids in Tomato	2020	CELL	180	1		176	1.87e+21	10.1016/j.cell.2019.11.037	1	0	1	0	In response to biotic stress, plants produce suites of highly modified fatty acids that bear unusual chemical functionalities. Despite their chemical complexity and proposed roles in pathogen defense, little is known about the biosynthesis of decorated fatty acids in plants. Falcarindiol is a prototypical acetylenic lipid present in carrot, tomato, and celery that inhibits growth of fungi and hum…	SCOPUS:2-s2.0-85077673929	31923394
231	Alonge M.; Wang X.; Benoit M.; Soyk S.; Pereira L.; Zhang L.; Suresh H.; Ramakrishnan S.; Maumus F.; Ciren D.; Levy Y.; Harel T.H.; Shalev-Schlosser G.; Amsellem Z.; Razifard H.; Caicedo A.L.; Tieman D.M.; Klee H.; Kirsche M.; Aganezov S.; Ranallo-Benavidez T.R.; Lemmon Z.H.; Kim J.; Robitaille G.; Kramer M.; Goodwin S.; McCombie W.R.; Hutton S.; Van Eck J.; Gillis J.; Eshed Y.; Sedlazeck F.J.; v…	Major Impacts of Widespread Structural Variation on Gene Expression and Crop Improvement in Tomato	2020	CELL	182	1		145	1.61e+25	10.1016/j.cell.2020.05.021	1	0	1	0	Structural variants (SVs) underlie important crop improvement and domestication traits. However, resolving the extent, diversity, and quantitative impact of SVs has been challenging. We used long-read nanopore sequencing to capture 238,490 SVs in 100 diverse tomato lines. This panSV genome, along with 14 new reference assemblies, revealed large-scale intermixing of diverse genotypes, as well as t…	SCOPUS:2-s2.0-85087385392	32553272
232	Si X.; Zhang H.; Wang Y.; Chen K.; Gao C.	Manipulating gene translation in plants by CRISPR–Cas9-mediated genome editing of upstream open reading frames	2020	NATURE PROTOCOLS	15	2		338	363	10.1038/s41596-019-0238-3	1	0	1	0	Gene expression is regulated by multiple processes, and the translation of mRNAs into proteins is an especially critical step. Upstream open reading frames (uORFs) are widespread cis-elements in eukaryotic genes that usually suppress the translation of downstream primary ORFs (pORFs). Here, we describe a protocol for fine-tuning gene translation in plants by editing endogenous uORFs with the CRIS…	SCOPUS:2-s2.0-85077531968	31915386
233	Hunziker, Johan; Nishida, Keiji; Kondo, Akihiko; Kishimoto, Sanae; Ariizumi, Tohru; Ezura, Hiroshi	Multiple gene substitution by Target-AID base-editing technology in tomato	2020	SCIENTIFIC REPORTS	10	1	20471			10.1038/s41598-020-77379-2	1	1	0	0	The use of Target activation-induced cytidine deaminase (Target-AID) base-editing technology with the CRISPR-Cas 9 system fused with activation-induced cytidine deaminase (AID) resulted in the substitution of a cytidine with a thymine. In previous experiments focusing on a single target gene, this system has been reported to work in several plant species, including tomato (Solanum lycopersicum L.…	WOS:000596283100030	33235312
234	Wang, Wei; Wang, Xutong; Wang, Yating; Zhou, Ganghua; Wang, Chen; Hussain, Saddam; Adnan; Lin, Rao; Wang, Tianya; Wang, Shucai	SlEAD1, an EAR motif-containing ABA down-regulated novel transcription repressor regulates ABA response in tomato	2020	GM CROPS & FOOD-BIOTECHNOLOGY IN AGRICULTURE AND THE FOOD CHAIN	11	4		275	289	10.1080/21645698.2020.1790287	1	1	0	0	EAR motif-containing proteins are able to repress gene expression, therefore play important roles in regulating plants growth and development, plant response to environmental stimuli, as well as plant hormone signal transduction. ABA is a plant hormone that regulates abiotic stress tolerance in plants via signal transduction. ABA signaling via the PYR1/PYLs/RCARs receptors, the PP2Cs phosphatases…	WOS:000551594000005	32706315
235	Ito Y.; Sekiyama Y.; Nakayama H.; Nishizawa-Yokoi A.; Endo M.; Shima Y.; Nakamura N.; Kotake-Nara E.; Kawasaki S.; Hirose S.; Toki S.	Allelic mutations in the ripening-inhibitor locus generate extensive variation in tomato ripening	2020	PLANT PHYSIOLOGY	183	5		80	95	10.1104/pp.20.00011	1	0	1	0	RIPENING INHIBITOR (RIN) is a transcription factor with transcriptional activator activity that plays a major role in regulating fruit ripening in tomato (Solanum lycopersicum). Recent studies have revealed that (1) RIN is indispensable for full ripening but not for the induction of ripening; and (2) the rin mutation, which produces nonripening fruits that never turn red or soften, is not a null …	SCOPUS:2-s2.0-85084721485	32094307
236	Nieves-Cordones, Manuel; Lara, Alberto; Silva, Martha; Amo, Jesus; Rodriguez-Sepulveda, Pascual; Rivero, Rosa M.; Martinez, Vicente; Botella, M. Angeles; Rubio, Francisco	Root high-affinity K+ and Cs+ uptake and plant fertility in tomato plants are dependent on the activity of the high-affinity K+ transporter SlHAK5	2020	PLANT CELL AND ENVIRONMENT	43	7		1707	1721	10.1111/pce.13769	1	1	0	0	Root K+ acquisition is a key process for plant growth and development, extensively studied in the model plant Arabidopsis thaliana. Because important differences may exist among species, translational research supported by specific studies is needed in crops such as tomato. Here we present a reverse genetics study to demonstrate the role of the SlHAK5 K+ transporter in tomato K+ nutrition, Cs+ ac…	WOS:000528480700001	32275780
237	Zhi, Junjie; Liu, Xiaoxi; Li, Dongjing; Huang, Yinggemei; Yan, Shuangshuang; Cao, Bihao; Qiu, Zhengkun	CRISPR/Cas9-mediated SlAN2 mutants reveal various regulatory models of anthocyanin biosynthesis in tomato plant	2020	PLANT CELL REPORTS	39	6		799	809	10.1007/s00299-020-02531-1	1	1	1	1	Combining phenotype and gene expression analysis of the CRISPR/Cas9-induced SlAN2 mutants, we revealed that SlAN2 specifically regulated anthocyanin accumulation in vegetative tissues in purple tomato cultivar 'Indigo Rose.' Anthocyanins play an important role in plant development and also exhibit human health benefits. The tomato genome contains four highly homologous anthocyanin-related R2R3-MY…	WOS:000521916100001	32221665
238	Ghorbani Faal P.; Farsi M.; Seifi A.; Mirshamsi Kakhki A.	Virus-induced CRISPR-Cas9 system improved resistance against tomato yellow leaf curl virus	2020	MOLECULAR BIOLOGY REPORTS	47	5		3369	3376	10.1007/s11033-020-05409-3	1	0	1	1	Plant viruses are the most significant factors associated with massive economical losses in agricultural industries worldwide. Accordingly, many studies are dedicated to making virus-resistant crop varieties each year due to the ever-changing nature of viruses. Recently genome engineering methods have been used to confer interference against eukaryotic viruses. Research results on genome editing …	SCOPUS:2-s2.0-85083486971	32297291
239	Liu, Xiaorui; Zhang, Qianwen; Yang, Guoqian; Zhang, Chunli; Dong, Huaxi; Liu, Yang; Yin, Ruohe; Lin, Li	Pivotal roles of Tomato photoreceptor SIUVR8 in seedling development and UV-B stress tolerance	2020	BIOCHEMICAL AND BIOPHYSICAL RESEARCH COMMUNICATIONS	522	1		177	183	10.1016/j.bbrc.2019.11.073	1	1	1	1	UV RESISTANCE LOCUS 8 (UVR8) is a UV-B photoreceptor that regulates various aspects of plant photomorphogenesis. Physiological functions of UVR8 have been extensively investigated in Arabidopsis. However, functions of Tomato UVR8 (SIUVR8) are largely unknown. To analyze physiological functions of SIUVR8, we generated sluvr8 knock-out mutant lines with CRISPR-CAS9 gene editing approach. At seedlin…	WOS:000507489400028	31757427
240	Zhang, Chunli; Wang, Jiafa; Wang, Xin; Li, Changxing; Ye, Zhibiao; Zhang, Junhong	UF, a WOX gene, regulates a novel phenotype of un-fused flower in tomato	2020	PLANT SCIENCE	297		110523			10.1016/j.plantsci.2020.110523	1	1	1	1	Flower formation is a basic condition for fruit set in all flowering plants. The normal stamen of tomato flower fused together to form a yellow cylinder surrounding the carpels. In this study, we identified an un-fused flower (uf) tomato mutant that is defective in petal, carpal and stamen fusion and lateral outgrowth. After RNA-seq-based BSA (BSR), the candidate region location was identified in…	WOS:000542523500012	32563463
241	Liu, Lun; Zhang, Jialong; Xu, Jiayi; Li, Yafei; Guo, Luqin; Wang, Zhirong; Zhang, Xichun; Zhao, Bing; Guo, Yang-Dong; Zhang, Na	CRISPR/Cas9 targeted mutagenesis of SlLBD40, a lateral organ boundaries domain transcription factor, enhances drought tolerance in tomato	2020	PLANT SCIENCE	301		110683			10.1016/j.plantsci.2020.110683	1	1	1	1	The LATERAL ORGAN BOUNDARIES DOMAIN (LBD)-containing genes are plant-specific genes that play important roles in lateral organ development. In this study, we identified LBD40 (Solyc02g085910), which belongs to subfamily II of the LBD family of genes in tomato. LBD40 was highly expressed in roots and fruit. LBD40 expression was significantly induced by PEG and salt. Moreover, SlLBD40 expression wa…	WOS:000592358900007	33218644
242	Shu, Pan; Li, Ziye; Min, Dedong; Zhang, Xinhua; Ai, Wen; Li, Jiaozhuo; Zhou, Jingxiang; Li, Zilong; Li, Fujun; Li, Xiaoan	CRISPR/Cas9-Mediated SlMYC2 Mutagenesis Adverse to Tomato Plant Growth and MeJA-Induced Fruit Resistance to Botrytis cinerea	2020	JOURNAL OF AGRICULTURAL AND FOOD CHEMISTRY	68	20		5529	5538	10.1021/acs.jafc.9b08069	1	1	1	1	Methyl jasmonate (MeJA), a natural phytohormone, played a critical role not only in plant growth but also in plant defense response to biotic and abiotic stresses. MYC2, a basic helix-loop-helix transcription factor, is a master regulator in MeJA signaling pathway. In the present work, slmyc2 mutants were generated by the clustered regularly interspaced short palindromic repeats and associated Ca…	WOS:000537418300002	32372640
243	Feder, Ari; Jensen, Sarah; Wang, Anquan; Courtney, Lance; Middleton, Lesley; Van Eck, Joyce; Liu, Yongsheng; Giovannoni, James J.	Tomato fruit as a model for tissue-specific gene silencing in crop plants	2020	HORTICULTURE RESEARCH	7	1	142			10.1038/s41438-020-00363-4	1	1	1	1	Use of CRISPR-Cas9 (Clustered Regularly Interspaced Short Palindromic Repeats (CRISPR)-CRISPR-associated 9)-mediated genome editing has proliferated for use in numerous plant species to modify gene function and expression, usually in the context of either transient or stably inherited genetic alternations. While extremely useful in many applications, modification of some loci yields outcomes detr…	WOS:000569417400010
244	Yang, Qihong; Wan, Xiaoshuai; Wang, Jiaying; Zhang, Yuyang; Zhang, Junhong; Wang, Taotao; Yang, Changxian; Ye, Zhibiao	The loss of function of HEL, which encodes a cellulose synthase interactive protein, causes helical and vine-like growth of tomato	2020	HORTICULTURE RESEARCH	7	1	180			10.1038/s41438-020-00402-0	1	1	1	1	Helical growth is an economical way for plant to obtain resources. The classic microtubule-microfibril alignment model of Arabidopsis helical growth involves restriction of the appropriate orientation of cellulose microfibrils appropriately in the cell walls. However, the molecular mechanism underlying tomato helical growth remains unknown. Here, we identified a spontaneous tomato helical (hel) m…	WOS:000588074200008	33328443
245	Hu, Kang-Di; Zhang, Xiao-Yue; Yao, Gai-Fang; Rong, Yu-Lei; Ding, Chen; Tang, Jun; Yang, Feng; Huang, Zhong-Qin; Xu, Zi-Mu; Chen, Xiao-Yan; Li, Yan-Hong; Hu, Lan-Ying; Zhang, Hua	A nuclear-localized cysteine desulfhydrase plays a role in fruit ripening in tomato	2020	HORTICULTURE RESEARCH	7	1	211			10.1038/s41438-020-00439-1	1	1	1	1	Hydrogen sulfide (H2S) is a gaseous signaling molecule that plays multiple roles in plant development. However, whether endogenous H2S plays a role in fruit ripening in tomato is still unknown. In this study, we show that the H2S-producing enzyme l-cysteine desulfhydrase SlLCD1 localizes to the nucleus. By constructing mutated forms of SlLCD1, we show that the amino acid residue K24 of SlLCD1 is …	WOS:000598759500001	33328464
246	Kwon, Choon-Tak; Heo, Jung; Lemmon, Zachary H.; Capua, Yossi; Hutton, Samuel F.; Van Eck, Joyce; Park, Soon Ju; Lippman, Zachary B.	Rapid customization of Solanaceae fruit crops for urban agriculture	2020	NATURE BIOTECHNOLOGY	38	2		182	+	10.1038/s41587-019-0361-2	1	1	1	1	Cultivation of crops in urban environments might reduce the environmental impact of food production(1-4). However, lack of available land in cities and a need for rapid crop cycling, to yield quickly and continuously, mean that so far only lettuce and related 'leafy green' vegetables are cultivated in urban farms(5). New fruit varieties with architectures and yields suitable for urban farming hav…	WOS:000507726800006	31873217
247	Osakabe K.; Wada N.; Miyaji T.; Murakami E.; Marui K.; Ueta R.; Hashimoto R.; Abe-Hara C.; Kong B.; Yano K.; Osakabe Y.	Genome editing in plants using CRISPR type I-D nuclease	2020	COMMUNICATIONS BIOLOGY	3	1	648			10.1038/s42003-020-01366-6	1	0	1	1	Genome editing in plants has advanced greatly by applying the clustered regularly interspaced short palindromic repeats (CRISPRs)-Cas system, especially CRISPR-Cas9. However, CRISPR type I—the most abundant CRISPR system in bacteria—has not been exploited for plant genome modification. In type I CRISPR-Cas systems, e.g., type I-E, Cas3 nucleases degrade the target DNA in mammals. Here, we present…	SCOPUS:2-s2.0-85095802833	33159140
248	Yuste-Lisbona, Fernando J.; Fernandez-Lozano, Antonia; Pineda, Benito; Bretones, Sandra; Ortiz-Atienza, Ana; Garcia-Sogo, Begona; Mueller, Niels A.; Angosto, Trinidad; Capel, Juan; Moreno, Vicente; Jimenez-Gomez, Jose M.; Lozano, Rafael	ENO regulates tomato fruit size through the floral meristem development network	2020	PROCEEDINGS OF THE NATIONAL ACADEMY OF SCIENCES OF THE UNITED STATES OF AMERICA	117	14		8187	8195	10.1073/pnas.1913688117	1	1	1	1	A dramatic evolution of fruit size has accompanied the domestication and improvement of fruit-bearing crop species. In tomato (Solanum lycopersicum), naturally occurring cis-regulatory mutations in the genes of the CLAVATA-WUSCHEL signaling pathway have led to a significant increase in fruit size generating enlarged meristems that lead to flowers with extra organs and bigger fruits. In this work,…	WOS:000524486300080	32179669
249	Xiao, Yao; Kang, Baoshan; Li, Meng; Xiao, Liangjun; Xiao, Han; Shen, Huolin; Yang, Wencai	Transcription of lncRNA ACoS-AS1 is essential to trans-splicing between SlPsy1 and ACoS-AS1 that causes yellow fruit in tomato	2020	RNA BIOLOGY	17	4		596	607	10.1080/15476286.2020.1721095	1	1	1	1	Phytoene synthase (PSY) has been considered as an important regulatory enzyme in carotenoids biosynthesis pathway. Previous study finds that the yellow fruit in Solanum lycopersicum var. cerasiforme accession PI 114490 is caused by loss-of-function of SlPSY1 due to trans-splicing between SlPsy1 and an unknown gene transcribed from neighbour opposite strand DNA of SlPsy1. The genomic DNA sequences…	WOS:000512286600001	31983318
250	Gao, Ying; Wei, Wei; Fan, Zhongqi; Zhao, Xiaodan; Zhang, Yiping; Jing, Yuan; Zhu, Benzhong; Zhu, Hongliang; Shan, Wei; Chen, Jianye; Grierson, Donald; Luo, Yunbo; Jemric, Tomislav; Jiang, Cai-Zhong; Fu, Qi	Re-evaluation of the nor mutation and the role of the NAC-NOR transcription factor in tomato fruit ripening	2020	JOURNAL OF EXPERIMENTAL BOTANY	71	12		3560	3574	10.1093/jxb/eraa131	1	1	1	1	The tomato non-ripening (nor) mutant generates a truncated 186-amino-acid protein (NOR186) and has been demonstrated previously to be a gain-of-function mutant. Here, we provide more evidence to support this view and answer the open question of whether the NAC-NOR gene is important in fruit ripening. Overexpression of NAC-NOR in the nor mutant did not restore the full ripening phenotype. Further …	WOS:000553121200019	32497178
251	Illouz-Eliaz, Natanella; Nissan, Idan; Nir, Ido; Ramon, Uria; Shohat, Hagai; Weiss, David	Mutations in the tomato gibberellin receptors suppress xylem proliferation and reduce water loss under water-deficit conditions	2020	JOURNAL OF EXPERIMENTAL BOTANY	71	12		3603	3612	10.1093/jxb/eraa137	1	1	1	1	Low gibberellin (GA) activity in tomato (Solanum lycopersicum) inhibits leaf expansion and reduces stomatal conductance. This leads to lower transpiration and improved water status under transient drought conditions. Tomato has three GIBBERELLIN-INSENSITIVE DWARF1 (GID1) GA receptors with overlapping activities and high redundancy. We tested whether mutation in a single GID1 reduces transpiration…	WOS:000553121200022	32173726
252	Ito, Yasuhiro; Sekiyama, Yasuyo; Nakayama, Hiroko; Nishizawa-Yokoi, Ayako; Endo, Masaki; Shima, Yoko; Nakamura, Nobutaka; Kotake-Nara, Eiichi; Kawasaki, Susumu; Hirose, Sakiko; Toki, Seiichi	Allelic Mutations in the Ripening-Inhibitor Locus Generate Extensive Variation in Tomato Ripening1	2020	PLANT PHYSIOLOGY	183	1		80	95	10.1104/pp.20.00020	1	1	0	1	A series of alleles in the Ripening-inhibitor (RIN) locus, encoding a transcription activator, repressor, transcriptionally neutral form, or a null allele, confer distinct ripening phenotypes.RIPENING INHIBITOR (RIN) is a transcription factor with transcriptional activator activity that plays a major role in regulating fruit ripening in tomato (Solanum lycopersicum). Recent studies have revealed …	WOS:000536641800022	32094307
253	Zhang, Ning; Pombo, Marina A.; Rosli, Hernan G.; Martin, Gregory B.	Tomato Wall-Associated Kinase SlWak1 Depends on Fls2/Fls3 to Promote Apoplastic Immune Responses toPseudomonas syringae1[OPEN]	2020	PLANT PHYSIOLOGY	183	4		1869	1882	10.1104/pp.20.00144	1	1	1	1	Wall-associated kinases (Waks) are important components of plant immunity against various pathogens, including the bacteriumPseudomonas syringaepv. tomato (Pst). However, the molecular mechanisms of their role(s) in plant immunity are largely unknown. In tomato (Solanum lycopersicum), wall-associated kinase 1 (SlWak1), has been implicated in pattern recognition receptor (PRR)-triggered immunity (…	WOS:000562788100041
254	Roberts, Robyn; Liu, Alexander E.; Wan, Lingwei; Geiger, Annie M.; Hind, Sarah R.; Rosli, Hernan G.; Martin, Gregory B.	Molecular Characterization of Differences between the Tomato Immune Receptors Flagellin Sensing 3 and Flagellin Sensing 21[OPEN]	2020	PLANT PHYSIOLOGY	183	4		1825	1837	10.1104/pp.20.00184	1	1	1	1	Differences in outputs between Fls3 and Fls2immunity receptors suggest they use distinct mechanisms to activate immunity in tomato.Plants mount defense responses by recognizing indicators of pathogen invasion, including microbe-associated molecular patterns (MAMPs). Flagellin, from the bacterial pathogenPseudomonas syringaepv. tomato (Pst), contains two MAMPs, flg22 and flgII-28, that are recogni…	WOS:000562788100038
255	Shohat, Hagai; Illouz-Eliaz, Natanella; Kanno, Yuri; Seo, Mitsunori; Weiss, David	The Tomato DELLA Protein PROCERA Promotes Abscisic Acid Responses in Guard Cells by Upregulating an Abscisic Acid Transporter	2020	PLANT PHYSIOLOGY	184	1		518	528	10.1104/pp.20.00485	1	1	0	1	Plants reduce transpiration through stomatal closure to avoid drought stress. While abscisic acid (ABA) has a central role in the regulation of stomatal closure under water-deficit conditions, we demonstrated in tomato (Solanum lycopersicum) that a gibberellin response inhibitor, the DELLA protein PROCERA (PRO), promotes ABA-induced stomatal closure and gene transcription in guard cells. To study…	WOS:000585825000044
256	Niu, Qingfeng; Wu, Siqun; Li, Yansha; Yang, Xiaoxuan; Liu, Ping; Xu, Yaping; Lang, Zhaobo	Expanding the scope of CRISPR/Cas9-mediated genome editing in plants using an xCas9 and Cas9-NG hybrid	2020	JOURNAL OF INTEGRATIVE PLANT BIOLOGY	62	4		398	402	10.1111/jipb.12886	1	1	1	1	The widely used Streptococcus pyogenes Cas9 (SpCas9) requires NGG as a protospacer adjacent motif (PAM) for genome editing. Although SpCas9 is a powerful genome-editing tool, its use has been limited on the targetable genomic locus lacking NGG PAM. The SpCas9 variants xCas9 and Cas9-NG have been developed to recognize NG, GAA, and GAT PAMs in human cells. Here, we show that xCas9 cannot recognize…	WOS:000522794300002	31702097
257	Yan, Shuangshuang; Chen, Na; Huang, Zejun; Li, Dongjing; Zhi, Junjie; Yu, Bingwei; Liu, Xiaoxi; Cao, Bihao; Qiu, Zhengkun	Anthocyanin Fruit encodes an R2R3-MYB transcription factor, SlAN2-like, activating the transcription of SlMYBATV to fine-tune anthocyanin content in tomato fruit	2020	NEW PHYTOLOGIST	225	5		2048	2063	10.1111/nph.16272	1	1	1	1	Anthocyanin fruit (Aft) and atroviolacea (atv) were characterized in wild tomato and can enhance anthocyanin content in tomato fruit. However, the gene underlying the Aft locus and the mechanism by which Aft and atv act remain largely unknown. In this study, the Aft locus was fine-mapped to an approximately 145-kb interval on chromosome 10, excluding SlAN2 (Solyc10g086250), SlANT1 (Solyc10g086260…	WOS:000497598200001	31625612
258	Li, Shan; Zhu, Benzhong; Pirrello, Julien; Xu, Changjie; Zhang, Bo; Bouzayen, Mondher; Chen, Kunsong; Grierson, Donald	Roles of RIN and ethylene in tomato fruit ripening and ripening-associated traits	2020	NEW PHYTOLOGIST	226	2		460	475	10.1111/nph.16362	1	1	1	1	RIPENING INHIBITOR (RIN)-deficient fruits generated by CRISPR/Cas9 initiated partial ripening at a similar time to wild-type (WT) fruits but only 10% WT concentrations of carotenoids and ethylene (ET) were synthesized. RIN-deficient fruit never ripened completely, even when supplied with exogenous ET. The low amount of endogenous ET that they did produce was sufficient to enable ripening initiati…	WOS:000504954200001	31814125
259	de Maagd, Ruud A.; Loonen, Annelies; Chouaref, Jihed; Pele, Alexandre; Meijer-Dekens, Fien; Fransz, Paul; Bai, Yuling	CRISPR/Cas inactivation of RECQ4 increases homeologous crossovers in an interspecific tomato hybrid	2020	PLANT BIOTECHNOLOGY JOURNAL	18	3		805	813	10.1111/pbi.13248	1	1	1	1	Crossover formation during meiosis in plants is required for proper chromosome segregation and is essential for crop breeding as it allows an (optimal) combination of traits by mixing parental alleles on each chromosome. Crossover formation commences with the production of a large number of DNA double-strand breaks, of which only a few result in crossovers. A small number of genes, which drive th…	WOS:000488573300001	31483929
260	Vu, Tien Van; Sivankalyani, Velu; Kim, Eun-Jung; Doan, Duong Thi Hai; Tran, Mil Thi; Kim, Jihae; Sung, Yeon Woo; Park, Minwoo; Kang, Yang Jae; Kim, Jae-Yean	Highly efficient homology-directed repair using CRISPR/Cpf1-geminiviral replicon in tomato	2020	PLANT BIOTECHNOLOGY JOURNAL	18	10		2133	2143	10.1111/pbi.13373	1	1	1	1	Genome editing via the homology-directed repair (HDR) pathway in somatic plant cells is very inefficient compared with error-prone repair by nonhomologous end joining (NHEJ). Here, we increased HDR-based genome editing efficiency approximately threefold compared with a Cas9-based single-replicon system via the use of de novo multi-replicon systems equipped with CRISPR/LbCpf1 in tomato and obtaine…	WOS:000522761200001	32176419
261	Li, Shuangtao; Zhang, Jiaojiao; Liu, Lun; Wang, Zhirong; Li, Yafei; Guo, Luqin; Li, Yu; Zhang, Xichun; Ren, Shuxin; Zhao, Bing; Zhang, Na; Guo, Yang-Dong	SlTLFP8reduces water loss to improve water-use efficiency by modulating cell size and stomatal density via endoreduplication	2020	PLANT CELL AND ENVIRONMENT	43	11		2666	2679	10.1111/pce.13867	1	1	1	1	Improving plant water-use efficiency (WUE) is important to plant survival and crop yield in the context of water limitation. In this study,SlTLFP8(Tubby-like F-box protein 8) was identified as an osmotic-induced gene in tomato. Transgenic tomato with up-regulated expression ofSlTLFP8showed enhanced water-deficient resistance, whereas knockout mutants generated by CRISPR/Cas9 were more sensitive t…	WOS:000566813300001	32799324
262	Du, Minmin; Zhou, Ke; Liu, Yuanyuan; Deng, Lei; Zhang, Xiaoyue; Lin, Lihao; Zhou, Ming; Zhao, Wei; Wen, Changlong; Xing, Jiayi; Li, Chang-Bao; Li, Chuanyou	A biotechnology-based male-sterility system for hybrid seed production in tomato	2020	PLANT JOURNAL	102	5		1090	1100	10.1111/tpj.14678	1	1	1	1	Incorporating male sterility into hybrid seed production reduces its cost and ensures high varietal purity. Despite these advantages, male-sterile lines have not been widely used to produce tomato (Solanum lycopersicum) hybrid seeds. We describe the development of a biotechnology-based breeding platform that utilized genic male sterility to produce hybrid seeds. In this platform, we generated a n…	WOS:000513073400001	31923323
263	Tikunov, Yury M.; Roohanitaziani, Raana; Meijer-Dekens, Fien; Molthoff, Jos; Paulo, Joao; Finkers, Richard; Capel, Iris; Moreno, Fatima Carvajal; Maliepaard, Chris; Nijenhuis-de Vries, Mariska; Labrie, Caroline W.; Verkerke, Wouter; van Heusden, Adriaan W.; van Eeuwijk, Fred; Visser, Richard G. F.; Bovy, Arnaud G.	The genetic and functional analysis of flavor in commercial tomato: the FLORAL4 gene underlies a QTL for floral aroma volatiles in tomato fruit	2020	PLANT JOURNAL	103	3		1189	1204	10.1111/tpj.14795	1	1	1	1	Tomato (Solanum lycopersicumL.) has become a popular model for genetic studies of fruit flavor in the last two decades. In this article we present a study of tomato fruit flavor, including an analysis of the genetic, metabolic and sensorial variation of a collection of contemporary commercial glasshouse tomato cultivars, followed by a validation of the associations found by quantitative trait loc…	WOS:000541356600001	32369642
264	Li, Xiang; Tieman, Denise; Liu, Zimeng; Chen, Kunsong; Klee, Harry J.	Identification of a lipase gene with a role in tomato fruit short-chain fatty acid-derived flavor volatiles by genome-wide association	2020	PLANT JOURNAL	104	3		631	644	10.1111/tpj.14951	1	1	1	1	Fatty acid-derived volatile organic compounds (FA-VOCs) make significant contributions to tomato (Solanum lycopersicum) fruit flavor and human preferences. Short-chain FA-VOCs (C5 and C6) are among the most abundant and important volatile compounds in tomato fruits. The precursors of these volatiles, linoleic acid (18:2) and linolenic acid (18:3), are derived from cleavage of glycerolipids. Howev…	WOS:000565432500001	32786123
265	Sussholz, OrianY; Pizarro, Lorena; Schuster, Silvia; Avni, Adi	SlRLK-like is a malectin-like domain protein affecting localization and abundance of LeEIX2 receptor resulting in suppression of EIX-induced immune responses	2020	PLANT JOURNAL	104	5		1369	1381	10.1111/tpj.15006	1	1	1	1	The first line of plant defense occurs when a plant pattern recognition receptor (PRR) recognizes microbe-associated molecular patterns. Plant PRRs are either receptor-like kinases (RLKs), which have an extracellular domain for ligand binding, a single-pass transmembrane domain, and an intracellular kinase domain for activating downstream signaling, or receptor-like proteins (RLPs), which share t…	WOS:000581102900001	33048397
266	Santillan Martinez, Miguel I.; Bracuto, Valentina; Koseoglou, Eleni; Appiano, Michela; Jacobsen, Evert; Visser, Richard G. F.; Wolters, Anne-Marie A.; Bai, Yuling	CRISPR/Cas9-targeted mutagenesis of the tomato susceptibility gene PMR4 for resistance against powdery mildew	2020	BMC PLANT BIOLOGY	20	1	284			10.1186/s12870-020-02497-y	1	1	1	1	The development of CRISPR/Cas9 technology has facilitated targeted mutagenesis in an efficient and precise way. Previously, RNAi silencing of the susceptibility (S) genePowderyMildewResistance 4(PMR4) in tomato has been shown to enhance resistance against the powdery mildew pathogenOidium neolycopersici(On). Results To study whether full knock-out of the tomatoPMR4gene would result in a higher le…	WOS:000543400800002	32560695
267	Atarashi, Hiroki; Jayasinghe, Wikum Harshana; Kwon, Joon; Kim, Hangil; Taninaka, Yosuke; Igarashi, Manabu; Ito, Kotaro; Yamada, Tetsuya; Masuta, Chikara; Nakahara, Kenji S.	Artificially Edited Alleles of the Eukaryotic Translation Initiation Factor 4E1 Gene Differentially Reduce Susceptibility to Cucumber Mosaic Virus and Potato Virus Y in Tomato	2020	FRONTIERS IN MICROBIOLOGY	11		564310			10.3389/fmicb.2020.564310	1	1	1	1	Eukaryotic translation initiation factors, including eIF4E, are susceptibility factors for viral infection in host plants. Mutation and double-stranded RNA-mediated silencing of tomato eIF4E genes can confer resistance to viruses, particularly members of the Potyvirus genus. Here, we artificially mutated the eIF4E1 gene on chromosome 3 of a commercial cultivar of tomato (Solanum lycopersicum L.) …	WOS:000601267200001	33362728
268	Zhang, Ning; Roberts, Holly M.; Van Eck, Joyce; Martin, Gregory B.	Generation and Molecular Characterization of CRISPR/Cas9-Induced Mutations in 63 Immunity-Associated Genes in Tomato Reveals Specificity and a Range of Gene Modifications	2020	FRONTIERS IN PLANT SCIENCE	11		10			10.3389/fpls.2020.00010	1	1	1	1	The CRISPR/Cas9 system is a powerful tool for targeted gene editing in many organisms including plants. However, most of the reported uses of CRISPR/Cas9 in plants have focused on modifying one or a few genes, and thus the overall specificity, types of mutations, and heritability of gene alterations remain unclear. Here, we describe the molecular characterization of 361 T0 transgenic tomato plant…	WOS:000515765400001	32117361
269	Yoon, Yoo-Joung; Venkatesh, Jelli; Lee, Joung-Ho; Kim, Jinhee; Lee, Hye-Eun; Kim, Do-Sun; Kang, Byoung-Cheorl	Genome Editing of eIF4E1 in Tomato Confers Resistance to Pepper Mottle Virus	2020	FRONTIERS IN PLANT SCIENCE	11		1098			10.3389/fpls.2020.01098	1	1	1	1	Many of the recessive virus-resistance genes in plants encode eukaryotic translation initiation factors (eIFs), including eIF4E, eIF4G, and related proteins. Notably,eIF4Eand its isoformeIF(iso)4Eare pivotal for viral infection and act as recessive resistance genes against various potyviruses in a wide range of plants. In this study, we used Clustered Regularly Interspaced Palindromic Repeats/CRI…	WOS:000560793400001	32849681
270	Micol-Ponce, Rosa; Garcia-Alcazar, Manuel; Capel, Carmen; Yuste-Lisbona, Fernando Juan; Pineda, Benito; Atares, Alejandro; Garcia-Sogo, Begona; Capel, Juan; Moreno, Vicente; Lozano, Rafael	The Tomato SlVIPP1 Gene Is Required for Plant Survival Through the Proper Development of Chloroplast Thylakoid Membrane	2020	FRONTIERS IN PLANT SCIENCE	11		1305			10.3389/fpls.2020.01305	1	1	1	1	Since membranes play essential roles in all living beings, all cells have developed mechanisms for efficient and fast repair of membrane damage. InEscherichia coli, the Phage shock stress A (PspA) protein is involved in the maintenance of the integrity of its inner membrane in response to the damage produced by exposure to stress conditions. A role in thylakoid membrane maintenance and reorganiza…	WOS:000570499800001	32983195
271	Wang, Meiling; Ding, Fei; Zhang, Shuoxin	Mutation of SlSBPASE Aggravates Chilling-Induced Oxidative Stress by Impairing Glutathione Biosynthesis and Suppressing Ascorbate-Glutathione Recycling in Tomato Plants	2020	FRONTIERS IN PLANT SCIENCE	11		565701			10.3389/fpls.2020.565701	1	1	1	1	Sedoheptulose-1,7-bisphosphatase (SBPase) is a crucial enzyme for photosynthetic carbon assimilation in the Calvin-Benson cycle. Previous studies have shown that overexpression of SBPase is advantageous to chilling tolerance in plants; however, the mechanisms of SBPase acting in the improvement of chilling tolerance remain largely unknown. In the present study, we aimed to uncover the essential r…	WOS:000604605100001	33414794
272	Tellez, Julio; Munoz-Barrios, Antonio; Sopena-Torres, Sara; Martin-Forero, Amanda F.; Ortega, Alfonso; Perez, Rosa; Sanz, Yolanda; Borja, Marise; de Marcos, Alberto; Nicolas, Michael; Jahrmann, Torben; Mena, Montana; Jorda, Lucia; Molina, Antonio	YODA Kinase Controls a Novel Immune Pathway of Tomato Conferring Enhanced Disease Resistance to the Bacterium Pseudomonas syringae	2020	FRONTIERS IN PLANT SCIENCE	11		584471			10.3389/fpls.2020.584471	1	1	1	1	Mitogen-activated protein kinases (MAPK) play pivotal roles in transducing developmental cues and environmental signals into cellular responses through pathways initiated by MAPK kinase kinases (MAP3K). AtYODA is a MAP3K of Arabidopsis thaliana that controls stomatal development and non-canonical immune responses. Arabidopsis plants overexpressing a constitutively active YODA protein (AtCA-YDA) s…	WOS:000584495900001	33154763
273	Bouzroud, Sarah; Gasparini, Karla; Hu, Guojian; Machado Barbosa, Maria Antonia; Rosa, Bruno Luan; Fahr, Mouna; Bendaou, Najib; Bouzayen, Mondher; Zsogon, Agustin; Smouni, Abdelaziz; Zouine, Mohamed	Down Regulation and Loss of Auxin Response Factor 4 Function Using CRISPR/Cas9 Alters Plant Growth, Stomatal Function and Improves Tomato Tolerance to Salinity and Osmotic Stress	2020	GENES	11	3	272			10.3390/genes11030272	1	1	1	1	Auxin controls multiple aspects of plant growth and development. However, its role in stress responses remains poorly understood. Auxin acts on the transcriptional regulation of target genes, mainly through Auxin Response Factors (ARF). This study focuses on the involvement of SlARF4 in tomato tolerance to salinity and osmotic stress. Using a reverse genetic approach, we found that the antisense …	WOS:000529189000036	32138192
274	Veillet, Florian; Perrot, Laura; Guyon-Debast, Anouchka; Kermarrec, Marie-Paule; Chauvin, Laura; Chauvin, Jean-Eric; Gallois, Jean-Luc; Mazier, Marianne; Nogue, Fabien	Expanding the CRISPR Toolbox in P. patens Using SpCas9-NG Variant and Application for Gene and Base Editing in Solanaceae Crops	2020	INTERNATIONAL JOURNAL OF MOLECULAR SCIENCES	21	3	1024			10.3390/ijms21031024	1	1	1	1	Genome editing has become a major tool for both functional studies and plant breeding in several species. Besides generating knockouts through the classical CRISPR-Cas9 system, recent development of CRISPR base editing holds great and exciting opportunities for the production of gain-of-function mutants. The PAM requirement is a strong limitation for CRISPR technologies such as base editing, beca…	WOS:000522551606010	32033083
275	Jung, Yu Jin; Kim, Dong Hyun; Lee, Hyo Ju; Nam, Ki Hong; Bae, Sangsu; Nou, Ill Sup; Cho, Yong-Gu; Kim, Myong Kwon; Kang, Kwon Kyoo	Knockout of SlMS10 Gene (Solyc02g079810) Encoding bHLH Transcription Factor Using CRISPR/Cas9 System Confers Male Sterility Phenotype in Tomato	2020	PLANTS-BASEL	9	9	1189			10.3390/plants9091189	1	1	1	1	The utilization of male sterility into hybrid seed production reduces its cost and ensures high purity of tomato varieties because it does not produce pollen and has exserted stigmas. Here, we report on the generation of gene edited lines into male sterility phenotype by knockout ofSlMS10gene (Solyc02g079810)encoding the bHLH transcription factor that regulates meiosis and cell death of the tapet…	WOS:000580934800001	32933074
276	Komatsu, Hiroki; Abdellatif, Islam M. Y.; Yuan, Shaoze; Ono, Misaki; Nonaka, Satoko; Ezura, Hiroshi; Ariizumi, Tohru; Miura, Kenji	Genome editing in PDS genes of tomatoes by non-selection method and of Nicotiana benthamiana by one single guide RNA to edit two orthologs	2020	PLANT BIOTECHNOLOGY (TOKYO)	37	2		213	221	10.5511/plantbiotechnology.20.0527b	1	1	0	1	The CRISPR/Cas9 system is widely used for targeted mutagenesis in many organisms including plants. For application of this system, tissue culture methods need to be established. In this study, detailed methods for introduction of mutations in tomato and Nicotiana benthamiana plants using the CRISPR/Cas9 system are described. The methods include tissue culture protocols for tomato and N. benthamia…	WOS:000550661000013	32821229
277	Israeli, Alon; Capua, Yossi; Shwartz, Ido; Tal, Lior; Meir, Zohar; Levy, Matan; Bar, Maya; Efroni, Idan; Ori, Naomi	Multiple Auxin-Response Regulators Enable Stability and Variability in Leaf Development	2019	CURRENT BIOLOGY	29	11		1746	+	10.1016/j.cub.2019.04.047	1	1	0	0	Auxin-signal transduction is mediated by the antagonistic activity of transcriptional activators and repressors. Both activators and repressors belong to gene families, but the biological importance of this complexity is not clear. Here, we addressed this question using tomato leaf development as a model by generating and analyzing mutants in multiple auxin-response components. In developing comp…	WOS:000470902000035	31104930
278	Illouz-Eliaz, Natanella; Ramon, Uria; Shohat, Hagai; Blum, Shula; Livne, Sivan; Mendelson, Dvir; Weiss, David	Multiple Gibberellin Receptors Contribute to Phenotypic Stability under Changing Environments	2019	PLANT CELL	31	7		1506	1519	10.1105/tpc.19.00235	1	1	0	0	The pleiotropic and complex gibberellin (GA) response relies on targeted proteolysis of DELLA proteins mediated by a GA-activated GIBBERELLIN-INSENSITIVE DWARF1 (GID1) receptor. The tomato (Solanum lycopersicum) genome encodes for a single DELLA protein, PROCERA (PRO), and three receptors, SlGID1a (GID1a), GID1b1, and GID1b2, that may guide specific GA responses. In this work, clustered regularly…	WOS:000474725700026
279	Zhou, Leilei; Tian, Shiping; Qin, Guozheng	RNA methylomes reveal the m6A-mediated regulation of DNA demethylase gene SlDML2 in tomato fruit ripening	2019	GENOME BIOLOGY	20	1	156			10.1186/s13059-019-1771-7	1	1	1	0	Methylation of nucleotides, notably in the forms of 5-methylcytosine (5mC) in DNA and N-6-methyladenosine (m(6)A) in mRNA, carries important information for gene regulation. 5mC has been elucidated to participate in the regulation of fruit ripening, whereas the function of m(6)A in this process and the interplay between 5mC and m(6)A remain uncharacterized. Results Here, we show that mRNA m(6)A m…	WOS:000479033800001	31387610
280	Van Eck J, Keen P, Tjahjadi M.	Agrobacterium tumefaciens-Mediated Transformation of Tomato	2019	METHODS IN MOLECULAR BIOLOGY	2019	1864		225	234	10.1007/978-1-4939-8778-8_16	1	0	0	1	Tomato is both an important food crop and serves as a model plant species that is used for various research investigations including understanding gene function. Transformation is commonly utilized to facilitate these investigations in combination with all the extensive genetic and genomic resources available for tomato. The transformation protocol routinely used in our laboratory has been applie…		30415340
281	Reem NT, Van Eck J.	Application of CRISPR/Cas9-Mediated Gene Editing in Tomato	2019	METHODS IN MOLECULAR BIOLOGY	2019	1917		171	182	10.1007/978-1-4939-8991-1_13	1	0	0	1	CRISPR-/Cas9-mediated gene editing has been demonstrated in a number of food crops including tomato. Tomato (Solanum lycopersicum) is both an important food crop and a model plant species that has been used extensively for studying gene function, especially as it relates to fruit biology. This duality in purpose combined with readily available resources (mutant populations, genome sequences, tran…		30610636
282	Shimatani Z, Ariizumi T, Fujikura U, Kondo A, Ezura H, Nishida K.	Targeted Base Editing with CRISPR-Deaminase in Tomato	2019	METHODS IN MOLECULAR BIOLOGY	2019	1917		297	307	10.1007/978-1-4939-8991-1_22	1	0	0	1	The Target-AID system, consisting of a complex of cytidine deaminase and deficient CRISPR/Cas9, enables highly specific genomic nucleotide substitutions without the need for template DNA. The Cas9-fused cytidine deaminase is guided by sgRNAs and catalyzes the conversion of cytosine to uracil. The resulting U-G DNA mismatches trigger nucleotide substitutions (C to T or G to A) through DNA replicat…		30610645
283	Zhu Z, Kang X, Lor VS, Weiss D, Olszewski N.	Characterization of a semidominant dwarfing PROCERA allele identified in a screen for CRISPR/Cas9-induced suppressors of loss-of-function alleles	2019	PLANT BIOTECHNOLOGY JOURNAL	17	2		319	321	10.1111/pbi.13027	1	0	0	1	[No abstract availabl; Letter]		30338631
284	Danilo, Benoit; Perrot, Laura; Mara, Kostlend; Botton, Emmanuel; Nogue, Fabien; Mazier, Marianne	Efficient and transgene-free gene targeting using Agrobacterium-mediated delivery of the CRISPR/Cas9 system in tomato	2019	PLANT CELL REPORTS	38	4		459	462	10.1007/s00299-019-02373-6	1	1	1	1	[No abstract available; Focus article]	WOS:000467712900005	30649572
285	Lee, Jinsu; Han, Seahee; Lee, Hwa-Yong; Jeong, Bomi; Heo, Tae-Young; Hyun, Tae Kyung; Kim, Kyunghwan; Je, Byoung Il; Lee, Horim; Shim, Donghwan; Park, Soon Ju; Ryu, Hojin	Brassinosteroids facilitate xylem differentiation and wood formation in tomato	2019	PLANTA	249	5		1391	1403	10.1007/s00425-019-03094-6	1	1	1	1	BR signaling pathways facilitate xylem differentiation and wood formation by fine tuning SlBZR1/SlBZR2-mediated gene expression networks involved in plant secondary growth.Brassinosteroid (BR) signaling and BR crosstalk with diverse signaling cues are involved in the pleiotropic regulation of plant growth and development. Recent studies reported the critical roles of BR biosynthesis and signaling…	WOS:000464898700010	30673841
286	Yang, Tianxia; Deng, Lei; Zhao, Wei; Zhang, Ruoxi; Jiang, Hongling; Ye, Zhibiao; Li, Chang-Bao; Li, Chuanyou	Rapid breeding of pink-fruited tomato hybrids using the CRISPR/Cas9 system	2019	JOURNAL OF GENETICS AND GENOMICS	46	10		505	508	10.1016/j.jgg.2019.10.002	1	1	0	1	[No abstract available; Letter to the editor]	WOS:000505152000006	31734133
287	Hu, Nan; Xian, Zhiqiang; Li, Ning; Liu, Yudong; Huang, Wei; Yan, Fang; Su, Deding; Chen, Jingxuan; Li, Zhengguo	Rapid and user-friendly open-source CRISPR/Cas9 system for single- or multi-site editing of tomato genome	2019	HORTICULTURE RESEARCH	6		7			10.1038/s41438-018-0082-6	1	1	1	1	CRISPR/Cas9-induced genome editing is a powerful tool for studying gene function in a variety of organisms, including plants. Using multi-sgRNAs to target one or more genes is helpful to improve the efficacy of gene editing and facilitate multi-gene editing. Here, we describe a CRISPR/Cas9 system which can be conveniently developed as a CRISPR kit. SgRNA expression cassettes can be rapidly genera…	WOS:000454602600007	30603093
288	Gao, Ying; Zhu, Ning; Zhu, Xiaofang; Wu, Meng; Jiang, Cai-Zhong; Grierson, Donald; Luo, Yunbo; Shen, Wei; Zhong, Silin; Fu, Da-Qi; Qu, Guiqin	Diversity and redundancy of the ripening regulatory networks revealed by the fruitENCODE and the new CRISPR/Cas9 CNR and NOR mutants	2019	HORTICULTURE RESEARCH	6		39			10.1038/s41438-019-0122-x	1	1	1	1	Tomato is considered as the genetic model for climacteric fruits, in which three major players control the fruit ripening process: ethylene, ripening transcription factors, and DNA methylation. The fruitENCODE project has now shown that there are multiple transcriptional circuits regulating fruit ripening in different species, and H3K27me3, instead of DNA methylation, plays a conserved role in re…	WOS:000461439600001	30774962
289	Zhong, Min; Wang, Yu; Hou, Kun; Shu, Sheng; Sun, Jin; Guo, Shirong	TGase positively regulates photosynthesis via activation of Calvin cycle enzymes in tomato	2019	HORTICULTURE RESEARCH	6		92			10.1038/s41438-019-0173-z	1	1	1	1	Transglutaminases (TGases), which are widespread cross-linking enzymes in plants, play key roles in photosynthesis and abiotic/biotic stress responses; however, evidence concerning the genetics underlying how TGase improves the capability of photosynthesis and the mechanism of TGase-mediated photosynthesis are not clear in this crop species. In this study, we clarified the function of TGase in th…	WOS:000480482900002	31645950
290	Soyk, Sebastian; Lemmon, Zachary H.; Sedlazeck, Fritz J.; Jimenez-Gomez, Jose M.; Alonge, Michael; Hutton, Samuel F.; Van Eck, Joyce; Schatz, Michael C.; Lippman, Zachary B.	Duplication of a domestication locus neutralized a cryptic variant that caused a breeding barrier in tomato	2019	NATURE PLANTS	5	5		471	479	10.1038/s41477-019-0422-z	1	1	0	1	Genome editing technologies are being widely adopted in plant breeding(1). However, a looming challenge of engineering desirable genetic variation in diverse genotypes is poor predictability of phenotypic outcomes due to unforeseen interactions with pre-existing cryptic mutations(2-4). In tomato, breeding with a classical MADS-box gene mutation that improves harvesting by eliminating fruit stem a…	WOS:000471021800010	31061537
291	Wang, Rufang; da Rocha Tavano, Eveline Carla; Lammers, Michiel; Martinelli, Adriana Pinheiro; Angenent, Gerco C.; de Maagd, Ruud A.	Re-evaluation of transcription factor function in tomato fruit development and ripening with CRISPR/Cas9-mutagenesis	2019	SCIENTIFIC REPORTS	9		1696			10.1038/s41598-018-38170-6	1	1	1	1	Tomato (Solanum lycopersicum) is a model for climacteric fleshy fruit ripening studies. Tomato ripening is regulated by multiple transcription factors together with the plant hormone ethylene and their downstream effector genes. Transcription Factors APETALA2a (AP2a), NON-RIPENING (NOR) and FRUITFULL (FUL1/TDR4 and FUL2/MBP7) were reported as master regulators controlling tomato fruit ripening. T…	WOS:000458178100028	30737425
292	Bari, Vinay Kumar; Abu Nasser, Jackline; Kheredin, Sally Marzouk; Gal-On, Amit; Ron, Mily; Britt, Anne; Steele, Daniel; Yoder, John; Aly, Radi	CRISPR/Cas9-mediated mutagenesis of CAROTENOID CLEAVAGE DIOXYGENASE 8 in tomato provides resistance against the parasitic weed Phelipanche aegyptiaca	2019	SCIENTIFIC REPORTS	9		11438			10.1038/s41598-019-47893-z	1	1	1	1	Broomrapes (Phelipanche aegyptiaca and Orobanche spp.) are obligate plant parasites that cause extreme damage to crop plants. The parasite seeds have strict requirements for germination, involving preconditioning and exposure to specific chemicals strigolactones [SLs] exuded by the host roots. SLs are plant hormones derived from plant carotenoids via a pathway involving the Carotenoid Cleavage Di…	WOS:000479030000010	31391538
293	Yu, Tongtong; Tzeng, David T. W.; Li, Ran; Chen, Jianye; Zhong, Silin; Fu, Daqi; Zhu, Benzhong; Luo, Yunbo; Zhu, Hongliang	Genome-wide identification of long non-coding RNA targets of the tomato MADS box transcription factor RIN and function analysis	2019	ANNALS OF BOTANY	123	3		469	482	10.1093/aob/mcy178	1	1	1	1	and Aims In recent years, increasing numbers of long non-coding RNAs (lncRNAs) have been identified in humans, animals and plants, and several of them have been shown to play important roles in diverse biological processes. However, little work has been performed on the regulation mechanism of lncRNA biogenesis and expression, especially in plants. Compared with studies of tomato MADS-box transcr…	WOS:000462548700006	30376036
294	Qiu, Zhengkun; Wang, Haijing; Li, Dongjing; Yu, Bingwei; Hui, Qiuling; Yan, Shuangshuang; Huang, Zejun; Cui, Xia; Cao, Bihao	Identification of Candidate HY5-Dependent and -Independent Regulators of Anthocyanin Biosynthesis in Tomato	2019	PLANT AND CELL PHYSIOLOGY	60	3		643	656	10.1093/pcp/pcy236	1	1	1	1	High quantities of anthocyanins in plants confer potential protective benefits against biotic and abiotic stressors. Studies have shown that the bZIP transcription factor HY5 plays a key role in controlling anthocyanin accumulation in response to light. However, in hy5 mutants, residual anthocyanins have been detected, indicating that other regulators exist to regulate anthocyanin biosynthesis in…	WOS:000467887100014	30597099
295	Liu, Yuanyuan; Du, Minmin; Deng, Lei; Shen, Jiafang; Fang, Mingming; Chen, Qian; Lu, Yanhui; Wang, Qiaomei; Li, Chuanyou; Zhai, Qingzhe	MYC2 Regulates the Termination of Jasmonate Signaling via an Autoregulatory Negative Feedback Loop	2019	PLANT CELL	31	1		106	127	10.1105/tpc.18.00405	1	1	1	1	In tomato (Solanum lycopersicum), as in other plants, the immunity hormone jasmonate (JA) triggers genome-wide transcriptional changes in response to pathogen and insect attack. These changes are largely regulated by the basic helix-loop-helix (bHLH) transcription factor MYC2. The function of MYC2 depends on its physical interaction with the MED25 subunit of the Mediator transcriptional coactivat…	WOS:000459774700015	30610166
296	Schubert, Ramona; Dobritzsch, Susanne; Gruber, Cornelia; Hause, Gerd; Athmer, Benedikt; Schreiber, Tom; Marillonnet, Sylvestre; Okabe, Yoshihiro; Ezura, Hiroshi; Acosta, Ivan F.; Tarkowska, Danuse; Hause, Bettina	Tomato MYB21 Acts in Ovules to Mediate Jasmonate-Regulated Fertility	2019	PLANT CELL	31	5		1043	1062	10.1105/tpc.18.00978	1	1	1	1	The function of the plant hormone jasmonic acid (JA) in the development of tomato (Solanum lycopersicum) flowers was analyzed with a mutant defective in JA perception (jasmonate-insensitive1-1, jai1-1). In contrast with Arabidopsis (Arabidopsis thaliana) JA-insensitive plants, which are male sterile, the tomato jai1-1 mutant is female sterile, with major defects in female development. To identify…	WOS:000467755300010	30894458
297	Yang, Yu; Tang, Kai; Datsenka, Tatsiana U.; Liu, Wenshan; Lv, Suhui; Lang, Zhaobo; Wang, Xingang; Gao, Jinghui; Wang, Wei; Nie, Wenfeng; Chu, Zhaoqing; Zhang, Heng; Handa, Avtar K.; Zhu, Jian-Kang; Zhang, Huiming	Critical function of DNA methyltransferase 1 in tomato development and regulation of the DNA methylome and transcriptome	2019	JOURNAL OF INTEGRATIVE PLANT BIOLOGY	61	12		1224	1242	10.1111/jipb.12778	1	1	1	1	DNA methylation confers epigenetic regulation on gene expression and thereby on various biological processes. Tomato has emerged as an excellent system to study the function of DNA methylation in plant development. To date, regulation and function of DNA methylation maintenance remains unclear in tomato plants. Here, we report the critical function of tomato (Solanum lycopersicum) Methyltransfera…	WOS:000535279100004	30652405
298	Tomlinson, Laurence; Yang, Ying; Emenecker, Ryan; Smoker, Matthew; Taylor, Jodie; Perkins, Sara; Smith, Justine; MacLean, Dan; Olszewski, Neil E.; Jones, Jonathan D. G.	Using CRISPR/Cas9 genome editing in tomato to create a gibberellin-responsive dominant dwarf DELLA allele	2019	PLANT BIOTECHNOLOGY JOURNAL	17	1		132	140	10.1111/pbi.12952	1	1	1	1	The tomato PROCERA gene encodes a DELLA protein, and loss-of-function mutations derepress growth. We used CRISPR/Cas9 and a single guide RNAs (sgRNA) to target mutations to the PROCERA DELLA domain, and recovered several loss-of-function mutations and a dominant dwarf mutation that carries a deletion of one amino acid in the DELLA domain. This is the first report of a dominant dwarf PROCERA allel…	WOS:000455486500012	29797460
299	Ortigosa, Andres; Gimenez-Ibanez, Selena; Leonhardt, Nathalie; Solano, Roberto	Design of a bacterial speck resistant tomato by CRISPR/Cas9-mediated editing of SlJAZ2	2019	PLANT BIOTECHNOLOGY JOURNAL	17	3		665	673	10.1111/pbi.13006	1	1	1	1	Due to their different lifestyles, effective defence against biotrophic pathogens normally leads to increased susceptibility to necrotrophs, and vice versa. Solving this trade-off is a major challenge for obtaining broad-spectrum resistance in crops and requires uncoupling the antagonism between the jasmonate (JA) and salicylate (SA) defence pathways. Pseudomonas syringae pv. tomato (Pto) DC3000,…	WOS:000459220300010	30183125
300	Miquel Bernabe-Orts, Joan; Casas-Rodrigo, Ivan; Minguet, Eugenio G.; Landolfi, Viola; Garcia-Carpintero, Victor; Gianoglio, Silvia; Vazquez-Vilar, Marta; Granell, Antonio; Orzaez, Diego	Assessment of Cas12a-mediated gene editing efficiency in plants	2019	PLANT BIOTECHNOLOGY JOURNAL	17	10		1971	1984	10.1111/pbi.13113	1	1	1	1	The CRISPR/Cas12a editing system opens new possibilities for plant genome engineering. To obtain a comparative assessment of RNA-guided endonuclease (RGEN) types in plants, we adapted the CRISPR/Cas12a system to the GoldenBraid (GB) modular cloning platform and compared the efficiency of Acidaminococcus (As) and Lachnospiraceae (Lb) Cas12a variants with the previously described GB-assembled Strep…	WOS:000486082300013	30950179
301	Zhao, Panfeng; You, Qiuye; Lei, Mingguang	A CRISPR/Cas9 deletion into the phosphate transporter SlPHO1;1 reveals its role in phosphate nutrition of tomato seedlings	2019	PHYSIOLOGIA PLANTARUM	167	4		556	563	10.1111/ppl.12897	1	1	1	1	In vascular (Arabidopsis thaliana) and non-vascular (Physcomitrella patens) plants, PHOSPHATE 1 (PHO1) homologs play important roles in the acquisition and transfer of phosphate. The tomato genome contains six genes (SlPHO1;1-SlPHO1;6) homologous to AtPHO1. The six proteins have typical characteristics of the plant PHO1 family, such as the three Syg1/Pho81/XPRI (SPX) subdomains in the N-terminal …	WOS:000498247100008	30537089
302	Borovsky, Yelena; Monsonego, Noam; Mohan, Vijee; Shabtai, Sara; Kamara, Itzhak; Faigenboim, Adi; Hill, Theresa; Chen, Shiyu; Stoffel, Kevin; Van Deynze, Allen; Paran, Ilan	The zinc-finger transcription factor CcLOL1 controls chloroplast development and immature pepper fruit color in Capsicum chinense and its function is conserved in tomato	2019	PLANT JOURNAL	99	1		41	55	10.1111/tpj.14305	1	1	1	1	Chloroplast development and chlorophyll content in the immature fruit has a major impact on the morphology and quality in pepper (Capsicum spp.) fruit. Two major quantitative trait loci (QTLs), pc1 and pc10 that affect chlorophyll content in the pepper fruit by modulation of chloroplast compartment size were previously identified in chromosomes 1 and 10, respectively. The pepper homolog of GOLDEN…	WOS:000473081300004	30828904
303	Li, Rui; Liu, Chunxue; Zhao, Ruirui; Wang, Liu; Chen, Lin; Yu, Wenqing; Zhang, Shujuan; Sheng, Jiping; Shen, Lin	CRISPR/Cas9-Mediated SlNPR1 mutagenesis reduces tomato plant drought tolerance	2019	BMC PLANT BIOLOGY	19		38			10.1186/s12870-018-1627-4	1	1	1	1	NPR1, nonexpressor of pathogenesis-related gene 1, is a master regulator involved in plant defense response to pathogens, and its regulatory mechanism in the defense pathway has been relatively clear. However, information about the function of NPR1 in plant response to abiotic stress is still limited. Tomato is the fourth most economically crop worldwide and also one of the best-characterized mod…	WOS:000456404100001	30669982
304	Yu, Wenqing; Wang, Liu; Zhao, Ruirui; Sheng, Jiping; Zhang, Shujuan; Li, Rui; Shen, Lin	Knockout of SlMAPK3 enhances tolerance to heat stress involving ROS homeostasis in tomato plants	2019	BMC PLANT BIOLOGY	19	1	354			10.1186/s12870-019-1939-z	1	1	1	1	High temperature is a major environmental stress that limits plant growth and agriculture productivity. Mitogen-activated protein kinases (MAPKs) are highly conserved serine and threonine protein kinases that participate in response to diverse environmental stresses in plants. A total of 16 putative SlMAPK genes are identified in tomato, and SlMAPK3 is one of the most extensively studied SlMAPKs.…	WOS:000480813500003	31412779
305	Aliaga-Franco, Norma; Zhang, Cunjin; Presa, Silvia; Srivastava, Anjil K.; Granell, Antonio; Alabadi, David; Sadanandom, Ari; Blazquez, Miguel A.; Minguet, Eugenio G.	Identification of Transgene-Free CRISPR-Edited Plants of Rice, Tomato, and Arabidopsis by Monitoring DsRED Fluorescence in Dry Seeds	2019	FRONTIERS IN PLANT SCIENCE	10		1150			10.3389/fpls.2019.01150	1	1	1	1	Efficient elimination of the editing machinery remains a challenge in plant biotechnology after genome editing to minimize the probability of off-target mutations, but it is also important to deliver end users with edited plants free of foreign DNA. Using the modular cloning system Golden Braid, we have included a fluorescence-dependent transgene monitoring module to the genome-editing tool box. …	WOS:000486487200001	31620160
306	Veillet, Florian; Perrot, Laura; Chauvin, Laura; Kermarrec, Marie-Paule; Guyon-Debast, Anouchka; Chauvin, Jean-Eric; Nogue, Fabien; Mazier, Marianne	Transgene-Free Genome Editing in Tomato and Potato Plants Using Agrobacterium-Mediated Delivery of a CRISPR/Cas9 Cytidine Base Editor	2019	INTERNATIONAL JOURNAL OF MOLECULAR SCIENCES	20	2	402			10.3390/ijms20020402	1	1	1	1	Genome editing tools have rapidly been adopted by plant scientists for gene function discovery and crop improvement. The current technical challenge is to efficiently induce precise and predictable targeted point mutations valuable for crop breeding purposes. Cytidine base editors (CBEs) are CRISPR/Cas9 derived tools recently developed to direct a C-to-T base conversion. Stable genomic integratio…	WOS:000459746500170	30669298
307	Akiyama, Ryota; Lee, Hyoung Jae; Nakayasu, Masaru; Osakabe, Keishi; Osakabe, Yuriko; Umemoto, Naoyuki; Saito, Kazuki; Muranaka, Toshiya; Sugimoto, Yukihiro; Mizutani, Masaharu	Characterization of steroid 5α-reductase involved in α-tomatine biosynthesis in tomatoes	2019	PLANT BIOTECHNOLOGY (TOKYO)	36	4		253	263	10.5511/plantbiotechnology.19.1030a	1	1	1	1	alpha-tomatine and dehydrotomatine are steroidal glycoalkaloids (SGAs) that accumulate in the mature green fruits, leaves, and flowers of tomatoes (Solanum lycopersicum) and function as defensive compounds against pathogens and predators. The aglycones of alpha-tomatine and dehydrotomatine are tomatidine and dehydrotomatidine (5,6-dehydrogenated tomatidine), and tomatidine is derived from dehydro…	WOS:000505682200005	31983879
308	Paudel D.B.; Ghoshal B.; Jossey S.; Ludman M.; Fatyol K.; Sanfaçon H.	Expression and antiviral function of ARGONAUTE 2 in Nicotiana benthamiana plants infected with two isolates of tomato ringspot virus with varying degrees of virulence	2018	VIROLOGY	524			127	139	10.1016/j.virol.2018.08.016	1	0	1	0	ARGONAUTEs (notably AGO1 and AGO2) are effectors of plant antiviral RNA silencing. AGO1 was shown to be required for the temperature-dependent symptom recovery of Nicotiana benthamiana plants infected with tomato ringspot virus (isolate ToRSV-Rasp1) at 27 °C. In this study, we show that symptom recovery from isolate ToRSV-GYV shares similar hallmarks of antiviral RNA silencing but occurs at a wid…	SCOPUS:2-s2.0-85052903302	30195250
309	Wu, Shan; Zhang, Biyao; Keyhaninejad, Neda; Rodriguez, Gustavo R.; Kim, Hyun Jung; Chakrabarti, Manohar; Illa-Berenguer, Eudald; Taitano, Nathan K.; Gonzalo, M. J.; Diaz, Aurora; Pan, Yupeng; Leisner, Courtney P.; Halterman, Dennis; Buell, C. Robin; Weng, Yiqun; Jansky, Shelley H.; van Eck, Herman; Willemsen, Johan; Monforte, Antonio J.; Meulia, Tea; van der Knaap, Esther	A common genetic mechanism underlies morphological diversity in fruits and other plant organs	2018	NATURE COMMUNICATIONS	9		4734			10.1038/s41467-018-07216-8	1	1	0	0	Shapes of edible plant organs vary dramatically among and within crop plants. To explain and ultimately employ this variation towards crop improvement, we determined the genetic, molecular and cellular bases of fruit shape diversity in tomato. Through positional cloning, protein interaction studies, and genome editing, we report that OVATE Family Proteins and TONNEAU1 Recruiting Motif proteins re…	WOS:000449628200005	30413711
310	Jung, Yu Jin; Lee, Geung-Joo; Bae, Sangsu; Kang, Kwon Kyoo	Reduced Ethylene Production in Tomato Fruits upon CRSPR/Cas9-mediated LeMADS-RIN Mutagenesis	2018	HORTICULTURAL SCIENCE & TECHNOLOGY	36	3		396	405	10.12972/kjhst.20180039	1	1	0	0	Recent progress in genome editing methods has opened new opportunities for reverse genetics-based studies in plants. The clustered regularly interspaced short palindromic repeat (CRISPR)/CRISPR-associated 9 endonuclease (CRISPR/Cas9) system is a novel strategy used to induce mutations in a specific genomic region of a variety of organisms including plants. Here, we described a high-frequency targ…	WOS:000437540300009
311	Khan Z.; Khan S.H.; Sadia B.; Jamil A.; Mansoor S.	TALE-mediated inhibition of replication of begomoviruses	2018	INTERNATIONAL JOURNAL OF AGRICULTURE AND BIOLOGY	20	1		109	118	10.17957/IJAB/15.0456	1	0	1	0	During the last decade, unprecedented progress in the field of genome modification has been witnessed with various applications in basic and applied biology. Genome editing with specific DNA binding proteins has shown higher specificity and fidelity. Artificially engineered proteins such as zinc fingers (ZFs), transcription activator-like effectors (TALEs) and clustered regularly interspaced shor…	SCOPUS:2-s2.0-85041801026
312	Prihatna, Cahya; Barbetti, Martin J.; Barker, Susan J.	A Novel Tomato Fusarium Wilt Tolerance Gene	2018	FRONTIERS IN MICROBIOLOGY	9		1226			10.3389/fmicb.2018.01226	1	1	1	0	The reduced mycorrhizal colonization (rmc) tomato mutant is unable to form mycorrhiza and is more susceptible to Fusarium wilt compared with its wild-type isogenic line 76R. The rmc mutant has a chromosomal deletion affecting five genes, one of which is similar to CYCLOPS. Loss of this gene is responsible for non-mycorrhizality in rmc but not enhanced Fusarium wilt susceptibility. Here, we descri…	WOS:000434651600002	29937759
313	Parkhi, Vilas; Bhattacharya, Anjanabha; Choudhary, Shalu; Pathak, Rahul; Gawade, Vrushali; Palan, Bhavesh; Alamalakala, Leela; Mikkilineni, Venugopal; Char, Bharat	Demonstration of CRISPR-&ITcas&IT9-mediated &ITpds &ITgene editing in a tomato hybrid parental line	2018	INDIAN JOURNAL OF GENETICS AND PLANT BREEDING	78	1		132	137	10.5958/0975-6906.2018.00016.0	1	1	1	0	CRISPR-cas9 mediated gene editing is a powerful tool proven for crop improvement and has great potential for incorporating novel traits into important genetic resources. In this study, pds gene editing in a parent line of a tomato hybrid by using CRISPR-cas9 system was successfully conducted. Three small guide RNAs (sgRNAs) were designed to target three exons of a tomato pds gene and were transfo…	WOS:000428832500016
314	D'Ambrosio, Caterina; Stigliani, Adriana Lucia; Giorio, Giovanni	CRISPR/Cas9 editing of carotenoid genes in tomato	2018	TRANSGENIC RESEARCH	27	4		367	378	10.1007/s11248-018-0079-9	1	1	1	1	CRISPR/Cas9 technology is rapidly spreading as genome editing system in crop breeding. The efficacy of CRISPR/Cas9 in tomato was tested on Psy1 and CrtR-b2, two key genes of carotenoid biosynthesis. Carotenoids are plant secondary metabolites that must be present in the diet of higher animals because they exert irreplaceable functions in important physiological processes. Psy1 and CrtR-b2 were ch…	WOS:000440063800006	29797189
315	Deng, Lei; Wang, Hang; Sun, Chuanlong; Li, Qian; Jiang, Hongling; Du, Minmin; Li, Chang-Bao; Li, Chuanyou	Efficient generation of pink-fruited tomatoes using CRISPR/Cas9 system	2018	JOURNAL OF GENETICS AND GENOMICS	45	1		51	54	10.1016/j.jgg.2017.10.002	1	1	0	1	[No abstract available; Letter to the editor]	WOS:000427070500008	29157799
316	Hyams G.; Abadi S.; Lahav S.; Avni A.; Halperin E.; Shani E.; Mayrose I.	CRISPys: Optimal sgRNA Design for Editing Multiple Members of a Gene Family Using the CRISPR System	2018	JOURNAL OF MOLECULAR BIOLOGY	430	15		2184	2195	10.1016/j.jmb.2018.03.019	1	0	1	1	The development of the CRISPR–Cas9 system in recent years has made eukaryotic genome editing, and specifically gene knockout for reverse genetics, a simple and effective task. The system is directed to a genomic target site by a programmed single-guide RNA (sgRNA) that base-pairs with it, subsequently leading to site-specific modifications. However, many gene families in eukaryotic genomes exhibi…	SCOPUS:2-s2.0-85045445237	29625203
317	Li, Rui; Zhang, Lixing; Wang, Liu; Chen, Lin; Zhao, Ruirui; Sheng, Jiping; Shen, Lin	Reduction of Tomato-Plant Chilling Tolerance by CRISPR-Cas9-Mediated SICBF1 Mutagenesis	2018	JOURNAL OF AGRICULTURAL AND FOOD CHEMISTRY	66	34		9042	9051	10.1021/acs.jafc.8b02177	1	1	1	1	Chilling stress is the main constraint in tomato (Solanum lycopersicum) production, as this is a chilling-sensitive horticultural crop. The highly conserved C-repeat binding factors (CBFs) are cold-response-system components found in many species. In this study, we generated slcbfl mutants using the CRISPR-Cas9 system and investigated the role of SICBF1 in tomato-plant chilling tolerances. The sl…	WOS:000443653900015	30096237
318	Zsogon, Agustin; Cermak, Tomas; Naves, Emmanuel Rezende; Notini, Marcela Morato; Edel, Kai H.; Weinl, Stefan; Freschi, Luciano; Voytas, Daniel F.; Kudla, Jorg; Pereira Peres, Lazar Eustiquio	De novo domestication of wild tomato using genome editing	2018	NATURE BIOTECHNOLOGY	36	12		1211	+	10.1038/nbt.4272	1	1	1	1	Breeding of crops over millennia for yield and productivity ) has led to reduced genetic diversity. As a result, beneficial traits of wild species, such as disease resistance and stress tolerance, have been lost 2. We devised a CRISPR-Cas9 genome engineering strategy to combine agronomically desirable traits with useful traits present in wild lines. We report that editing of six loci that are imp…	WOS:000452395100021	30272678
319	Li, Tingdong; Yang, Xinping; Yu, Yuan; Si, Xiaomin; Zhai, Xiawan; Zhang, Huawei; Dong, Wenxia; Gao, Caixia; Xu, Cao	Domestication of wild tomato is accelerated by genome editing	2018	NATURE BIOTECHNOLOGY	36	12		1160	+	10.1038/nbt.4273	1	1	1	1	Crop improvement by inbreeding often results in fitness penalties and loss of genetic diversity. We introduced desirable traits into four stress-tolerant wild-tomato accessions by using multiplex CRISPR-Cas9 editing of coding sequences, cis-regulatory regions or upstream open reading frames of genes associated with morphology, flower and fruit production, and ascorbic acid synthesis. Cas9-free pr…	WOS:000452395100014	30272676
320	Gao, Ying; Wei, Wei; Zhao, Xiaodan; Tan, Xiaoli; Fan, Zhongqi; Zhang, Yiping; Jing, Yuan; Meng, Lanhuan; Zhu, Benzhong; Zhu, Hongliang; Chen, Jianye; Jiang, Cai-Zhong; Grierson, Donald; Luo, Yunbo; Fu, Da-Qi	A NAC transcription factor, NOR-like1, is a new positive regulator of tomato fruit ripening	2018	HORTICULTURE RESEARCH	5		75			10.1038/s41438-018-0111-5	1	1	1	1	Ripening of the model fruit tomato (Solanum lycopersicum) is controlled by a transcription factor network including NAC (NAM, ATAF1/2, and CUC2) domain proteins such as No-ripening (NOR), SINAC1, and SINAC4, but very little is known about the NAC targets or how they regulate ripening. Here, we conducted a systematic search of fruit-expressed NAC genes and showed that silencing NOR-like! (Solyc07g…	WOS:000454601500001	30588320
321	Lemmon Z.H.; Reem N.T.; Dalrymple J.; Soyk S.; Swartwood K.E.; Rodriguez-Leal D.; Van Eck J.; Lippman Z.B.	Rapid improvement of domestication traits in an orphan crop by genome editing	2018	NATURE PLANTS	4	10		766	770	10.1038/s41477-018-0259-x	1	0	1	1	Genome editing holds great promise for increasing crop productivity, and there is particular interest in advancing breeding in orphan crops, which are often burdened by undesirable characteristics resembling wild relatives. We developed genomic resources and efficient transformation in the orphan Solanaceae crop ‘groundcherry’ (Physalis pruinosa) and used clustered regularly interspaced short pal…	SCOPUS:2-s2.0-85054466844	30287957
322	Tashkandi, Manal; Ali, Zahir; Aljedaani, Fatimah; Shami, Ashwag; Mahfouz, Magdy M.	Engineering resistance against Tomato yellow leaf curl virus via the CRISPR/Cas9 system in tomato	2018	PLANT SIGNALING & BEHAVIOR	13	10	e1525996			10.1080/15592324.2018.1525996	1	1	1	1	CRISPR/Cas systems confer molecular immunity against phages and conjugative plasmids in prokaryotes. Recently, CRISPR/Cas9 systems have been used to confer interference against eukaryotic viruses. Here, we engineered Nicotiana benthamiana and tomato (Solanum lycopersicum) plants with the CRISPR/Cas9 system to confer immunity against the Tomato yellow leaf curl virus (TYLCV). Targeting the TYLCV g…	WOS:000449354700008	30289378
323	Corem, Shira; Doron-Faigenboim, Adi; Jouffroy, Ophelie; Maumus, Florian; Arazi, Tzahi; Bouche, Nicolas	Redistribution of CHH Methylation and Small Interfering RNAs across the Genome of Tomato ddm1 Mutants	2018	PLANT CELL	30	7		1628	1644	10.1105/tpc.18.00167	1	1	1	1	In plants, cytosine methylation, an epigenetic mark critical for transposon silencing, is maintained over generations by key enzymes that directly methylate DNA and is facilitated by chromatin remodelers, like DECREASE IN DNA METHYLATION1 (DDM1). Short-interfering RNAs (siRNAs) also mediate transposon DNA methylation through a process called RNA-directed DNA methylation (RdDM). In tomato (Solanum…	WOS:000441293400021	29875274
324	Chen, Lifei; Yang, Dandan; Zhang, Youwei; Wu, Limin; Zhang, Yaoyao; Ye, Lei; Pan, Changtian; He, Yanjun; Huang, Li; Ruan, Yong-Ling; Lu, Gang	Evidence for a specific and critical role of mitogen-activated protein kinase 20 in uni-to-binucleate transition of microgametogenesis in tomato	2018	NEW PHYTOLOGIST	219	1		176	194	10.1111/nph.15150	1	1	1	1	Mitogen-activated protein kinases (MAPKs) regulate diverse aspects of plant growth. However, their potential role in reproductive development remains elusive.Here, we discovered an unique role of SlMPK20, a plant-specific group D MAPK, in pollen development in tomato. RNAi-mediated suppression of SlMPK20 or its knockout using CRISPR/Cas9 significantly reduced or completely abolished pollen viabil…	WOS:000434153200022	29668051
325	Li, Rui; Li, Ran; Li, Xindi; Fu, Daqi; Zhu, Benzhong; Tian, Huiqin; Luo, Yunbo; Zhu, Hongliang	Multiplexed CRISPR/Cas9-mediated metabolic engineering of γ-aminobutyric acid levels in Solanum lycopersicum	2018	PLANT BIOTECHNOLOGY JOURNAL	16	2		415	427	10.1111/pbi.12781	1	1	1	1	In recent years, the type II CRISPR system has become a widely used and robust technique to implement site-directed mutagenesis in a variety of species including model and crop plants. However, few studies manipulated metabolic pathways in plants using the CRISPR system. Here, we introduced the pYLCRISPR/Cas9 system with one or two single-site guide RNAs to target the tomato phytoene desaturase g…	WOS:000423542700007	28640983
326	Qin, Xiaoqiong; Li, Wentao; Liu, Yang; Tan, Meilian; Ganal, Martin; Chetelat, Roger T.	A farnesyl pyrophosphate synthase gene expressed in pollen functions in S-RNase-independent unilateral incompatibility	2018	PLANT JOURNAL	93	3		417	430	10.1111/tpj.13796	1	1	1	1	Multiple independent and overlapping pollen rejection pathways contribute to unilateral interspecific incompatibility (UI). In crosses between tomato species, pollen rejection usually occurs when the female parent is self-incompatible (SI) and the male parent self-compatible (SC) (the 'SI x SC rule'). Additional, as yet unknown, UI mechanisms are independent of self-incompatibility and contribute…	WOS:000426265400002	29206320
327	Li, Ran; Fu, Daqi; Zhu, Benzhong; Luo, Yunbo; Zhu, Hongliang	CRISPR/Cas9-mediated mutagenesis of lncRNA1459 alters tomato fruit ripening	2018	PLANT JOURNAL	94	3		513	524	10.1111/tpj.13872	1	1	1	1	With the development of high-throughput sequencing, many long non-coding RNAs (lncRNAs) have been found to play important roles in diverse biological processes. However, the biological functions of most plant lncRNAs are still unknown. We have previously discovered a tomato ripening-related lncRNA, lncRNA1459. Here, we cloned the full-length lncRNA1459, giving two transcript isoforms. In addition…	WOS:000430187700009	29446503
328	Dahan-Meir T.; Filler-Hayut S.; Melamed-Bessudo C.; Bocobza S.; Czosnek H.; Aharoni A.; Levy A.A.	Efficient in planta gene targeting in tomato using geminiviral replicons and the CRISPR/Cas9 system	2018	PLANT JOURNAL	95	1		5	16	10.1111/tpj.13932	1	0	1	1	Current breeding relies mostly on random mutagenesis and recombination to generate novel genetic variation. However, targeted genome editing is becoming an increasingly important tool for precise plant breeding. Using the CRISPR-Cas system combined with the bean yellow dwarf virus rolling circle replicon, we optimized a method for targeted mutagenesis and gene replacement in tomato. The carotenoi…	SCOPUS:2-s2.0-85047663477	29668111
329	Damodharan, Subha; Corem, Shira; Gupta, Suresh Kumar; Arazi, Tzahi	Tuning of SlARF10A dosage by sly-miR160a is critical for auxin-mediated compound leaf and flower development	2018	PLANT JOURNAL	96	4		855	868	10.1111/tpj.14073	1	1	1	1	miR160 adjusts auxin-mediated development by post-transcriptional regulation of the auxin response factors ARF10/16/17. In tomato, knockdown of miR160 (sly-miR160) suggested that it is required for auxin-driven leaf blade outgrowth, but whether additional developmental events are adjusted by sly-miR160 is not clear. Here, the SlMIR160 genes and the genes of its SlARFs targets were edited by CRISP…	WOS:000449986700013	30144341
330	Mao Y.; Yang X.; Zhou Y.; Zhang Z.; Botella J.R.; Zhu J.-K.	Manipulating plant RNA-silencing pathways to improve the gene editing efficiency of CRISPR/Cas9 systems	2018	GENOME BIOLOGY	19	1	149			10.1186/s13059-018-1529-7	1	0	1	1	Background: The CRISPR/Cas9 system, composed of a single-guide RNA for target recognition and a Cas9 protein for DNA cleavage, has the potential to revolutionize agriculture as well as medicine. Even though extensive work has been done to improve the gene editing activity of CRISPR/Cas9, little is known about the regulation of this bacterial system in eukaryotic host cells, especially at the post…	SCOPUS:2-s2.0-85054066102	30266091
331	Danilo, Benoit; Perrot, Laura; Botton, Emmanuel; Nogue, Fabien; Mazier, Marianne	The DFR locus: A smart landing pad for targeted transgene insertion in tomato	2018	PLOS ONE	13	12	e0208395			10.1371/journal.pone.0208395	1	1	1	1	Targeted insertion of transgenes in plants is still challenging and requires further technical innovation. In the present study, we chose the tomato DFR gene involved in anthocyanin biosynthesis as a landing pad for targeted transgene insertion using CRISPR-Cas9 in a two-step strategy. First, a 1013 bp was deleted in the endogenous DFR gene. Hypocotyls and callus of in vitro regenerated plantlets…	WOS:000452307600054	30521567
332	Li, Xindi; Wang, Yanning; Chen, Sha; Tian, Huiqin; Fu, Daqi; Zhu, Benzhong; Luo, Yunbo; Zhu, Hongliang	Lycopene Is Enriched in Tomato Fruit by CRISPR/Cas9-Mediated Multiplex Genome Editing	2018	FRONTIERS IN PLANT SCIENCE	9		559			10.3389/fpls.2018.00559	1	1	1	1	Numerous studies have been focusing on breeding tomato plants with enhanced lycopene accumulation, considering its positive effects of fruits on the visual and functional properties. In this study, we used a bidirectional strategy: promoting the biosynthesis of lycopene, while inhibiting the conversion from lycopene to beta- and alpha-carotene. The accumulation of lycopene was promoted by knockin…	WOS:000430930000003	29755497
333	Hashimoto, Ryosuke; Ueta, Risa; Abe, Chihiro; Osakabe, Yuriko; Osakabe, Keishi	Efficient Multiplex Genome Editing Induces Precise, and Self-Ligated Type Mutations in Tomato Plants	2018	FRONTIERS IN PLANT SCIENCE	9		916			10.3389/fpls.2018.00916	1	1	1	1	Several expression systems for multiple guide RNA (gRNAs) have been developed in the CRISPR/Cas9 (clustered regularly interspaced short palindromic repeats/CRISPR associated protein 9) system to induce multiple-gene modifications in plants. Here, we evaluated mutation efficiencies in the tomato genome using multiplex CRISPR/Cas9 vectors consisting of various Cas9 expression promoters with multipl…	WOS:000437126300003	30018630
334	Ding, Fei; Wang, Meiling; Zhang, Shuoxin	Sedoheptulose-1,7-Bisphosphatase is Involved in Methyl Jasmonate- and Dark-Induced Leaf Senescence in Tomato Plants	2018	INTERNATIONAL JOURNAL OF MOLECULAR SCIENCES	19	11	3673			10.3390/ijms19113673	1	1	1	1	Leaf senescence represents the final stage of leaf development and is regulated by diverse internal and environmental factors. Jasmonates (JAs) have been demonstrated to induce leaf senescence in several species; however, the mechanisms of JA-induced leaf senescence remain largely unknown in tomato plants (Solanum lycopersicum). In the present study, we tested the hypothesis that sedoheptulose-1,…	WOS:000451528500389	30463360
335	Ding, Fei; Hu, Qiannan; Wang, Meiling; Zhang, Shuoxin	Knockout of SlSBPASE Suppresses Carbon Assimilation and Alters Nitrogen Metabolism in Tomato Plants	2018	INTERNATIONAL JOURNAL OF MOLECULAR SCIENCES	19	12	4046			10.3390/ijms19124046	1	1	1	1	Sedoheptulose-1,7-bisphosphatase (SBPase) is an enzyme in the Calvin-Benson cycle and has been documented to be important in carbon assimilation, growth and stress tolerance in plants. However, information on the impact of SBPase on carbon assimilation and nitrogen metabolism in tomato plants (Solanum lycopersicum) is rather limited. In the present study, we investigated the role of SBPase in car…	WOS:000455323500348	30558146
336	Lang, Zhaobo; Wang, Yihai; Tang, Kai; Tang, Dengguo; Datsenka, Tatsiana; Cheng, Jingfei; Zhang, Yijing; Handa, Avtar K.; Zhu, Jian-Kang	Critical roles of DNA demethylation in the activation of ripening-induced genes and inhibition of ripening-repressed genes in tomato fruit	2017	PROCEEDINGS OF THE NATIONAL ACADEMY OF SCIENCES OF THE UNITED STATES OF AMERICA	114	22		E4511	E4519	10.1073/pnas.1705233114	1	1	0	0	DNA methylation is a conserved epigenetic mark important for genome integrity, development, and environmental responses in plants and mammals. Active DNA demethylation in plants is initiated by a family of 5-mC DNA glycosylases/lyases (i.e., DNA demethylases). Recent reports suggested a role of active DNA demethylation in fruit ripening in tomato. In this study, we generated loss-of-function muta…	WOS:000402296700025	28507144
337	Rodriguez-Leal, Daniel; Lemmon, Zachary H.; Man, Jarrett; Bartlett, Madelaine E.; Lippman, Zachary B.	Engineering Quantitative Trait Variation for Crop Improvement by Genome Editing	2017	CELL	171	2		470	+	10.1016/j.cell.2017.08.030	1	1	1	1	Major advances in crop yields are needed in the coming decades. However, plant breeding is currently limited by incremental improvements in quantitative traits that often rely on laborious selection of rare naturally occurring mutations in gene-regulatory regions. Here, we demonstrate that CRISPR/Cas9 genome editing of promoters generates diverse cis-regulatory alleles that provide beneficial qua…	WOS:000412346100021	28919077
338	Wang, Liu; Chen, Lin; Li, Rui; Zhao, Ruirui; Yang, Meijing; Sheng, Jiping; Shen, Lin	Reduced Drought Tolerance by CRISPR/Cas9-Mediated SlMAPK3 Mutagenesis in Tomato Plants	2017	JOURNAL OF AGRICULTURAL AND FOOD CHEMISTRY	65	39		8674	8682	10.1021/acs.jafc.7b02745	1	1	1	1	Drought stress is one of the most destructive environmental factors that affect tomato plants adversely. Mitogen-activated protein kinases (MAPKs) are important signaling molecules that respond to drought stress. In this study, SlMAPK3 was induced by drought stress, and the clustered regularly interspaced short palindromic repeats (CRISPR)/CRISPR-associated protein 9 (CRISPR/Cas9) system was util…	WOS:000412717300017	28873302
339	Shimatani, Zenpei; Kashojiya, Sachiko; Takayama, Mariko; Terada, Rie; Arazoe, Takayuki; Ishii, Hisaki; Teramura, Hiroshi; Yamamoto, Tsuyoshi; Komatsu, Hiroki; Miura, Kenji; Ezura, Hiroshi; Nishida, Keiji; Ariizumi, Tohru; Kondo, Akihiko	Targeted base editing in rice and tomato using a CRISPR-Cas9 cytidine deaminase fusion	2017	NATURE BIOTECHNOLOGY	35	5		441	+	10.1038/nbt.3833	1	1	1	1	We applied a fusion of CRISPR-Cas9 and activation-induced cytidine deaminase (Target-AID) for point mutagenesis at genomic regions specified by single guide RNAs (sgRNAs) in two crop plants. In rice, we induced multiple herbicide-resistance point mutations by multiplexed editing using herbicide selection, while in tomato we generated marker-free plants with homozygous heritable DNA substitutions,…	WOS:000400809800018	28346401
340	Hayut, Shdema Filler; Bessudo, Cathy Melamed; Levy, Avraham A.	Targeted recombination between homologous chromosomes for precise breeding in tomato	2017	NATURE COMMUNICATIONS	8		15605			10.1038/ncomms15605	1	1	1	1	Homologous recombination (HR) between parental chromosomes occurs stochastically. Here, we report on targeted recombination between homologous chromosomes upon somatic induction of DNA double-strand breaks (DSBs) via CRISPR-Cas9. We demonstrate this via a visual and molecular assay whereby DSB induction between two alleles carrying different mutations in the PHYTOENE SYNTHASE (PSY1) gene results …	WOS:000402047700001	28548094
341	Soyk, Sebastian; Mueller, Niels A.; Park, Soon Ju; Schmalenbach, Inga; Jiang, Ke; Hayama, Ryosuke; Zhang, Lei; Van Eck, Joyce; Jimenez-Gomez, Jose M.; Lippman, Zachary B.	Variation in the flowering gene SELF PRUNING 5G promotes day-neutrality and early yield in tomato	2017	NATURE GENETICS	49	1		162	168	10.1038/ng.3733	1	1	1	1	Plants evolved so that their flowering is triggered by seasonal changes in day lengths. However, day-length sensitivity in crops limits their geographical range of cultivation, and thus modification of the photoperiod response was critical for their domestication(2-11). Here we show that loss of day-length-sensitive flowering in tomato was driven by the florigen paralog and flowering repressor SE…	WOS:000390976600024	27918538
342	Ito, Yasuhiro; Nishizawa-Yokoi, Ayako; Endo, Masaki; Mikami, Masafumi; Shima, Yoko; Nakamura, Nobutaka; Kotake-Nara, Eiichi; Kawasaki, Susumu; Toki, Seiichi	Re-evaluation of the rin mutation and the role of RIN in the induction of tomato ripening	2017	NATURE PLANTS	3	11		866	874	10.1038/s41477-017-0041-5	1	1	1	1	Tomato (Solanum lycopersicum) rin mutants completely fail to ripen: they do not produce red pigmentation, soften or induce an ethylene burst. Therefore, RIN has long been believed to function as a major regulator that is essential for the induction of ripening. Here, we provide evidence contradicting this concept of RIN function, showing induction of fruit ripening in the absence of RIN. A CRISPR…	WOS:000414512800012	29085071
343	Ueta, Risa; Abe, Chihiro; Watanabe, Takahito; Sugano, Shigeo S.; Ishihara, Ryosuke; Ezura, Hiroshi; Osakabe, Yuriko; Osakabe, Keishi	Rapid breeding of parthenocarpic tomato plants using CRISPR/Cas9	2017	SCIENTIFIC REPORTS	7		507			10.1038/s41598-017-00501-4	1	1	1	1	Parthenocarpy in horticultural crop plants is an important trait with agricultural value for various industrial purposes as well as direct eating quality. Here, we demonstrate a breeding strategy to generate parthenocarpic tomato plants using the CRISPR/Cas9 system. We optimized the CRISPR/Cas9 system to introduce somatic mutations effectively into SlIAA9-a key gene controlling parthenocarpy-with…	WOS:000397811900002	28360425
344	Nekrasov, Vladimir; Wang, Congmao; Win, Joe; Lanz, Christa; Weigel, Detlef; Kamoun, Sophien	Rapid generation of a transgene-free powdery mildew resistant tomato by genome deletion	2017	SCIENTIFIC REPORTS	7		482			10.1038/s41598-017-00578-x	1	1	1	1	Genome editing has emerged as a technology with a potential to revolutionize plant breeding. In this study, we report on generating, in less than ten months, Tomelo, a non- transgenic tomato variety resistant to the powdery mildew fungal pathogen using the CRISPR/ Cas9 technology. We used wholegenome sequencing to show that Tomelo does not carry any foreign DNA sequences but only carries a deleti…	WOS:000397528600014	28352080
345	Roldan, Maria Victoria Gomez; Perilleux, Claire; Morin, Halima; Huerga-Fernandez, Samuel; Latrasse, David; Benhamed, Moussa; Bendahmane, Abdelhafid	Natural and induced loss of function mutations in SlMBP21 MADS-box gene led to jointless-2 phenotype in tomato	2017	SCIENTIFIC REPORTS	7		4402			10.1038/s41598-017-04556-1	1	1	1	1	Abscission is the mechanism by which plants disconnect unfertilized flowers, ripe fruits, senescent or diseased organs from the plant. In tomato, pedicel abscission is an important agronomic factor that controls yield and post-harvest fruit quality. Two non-allelic mutations, jointless (j) and jointless-2 (j-2), controlling pedicel abscission zone formation have been documented but only j-2 has b…	WOS:000404451300008	28667273
346	Nonaka, Satoko; Arai, Chikako; Takayama, Mariko; Matsukura, Chiaki; Ezura, Hiroshi	Efficient increase of γ-aminobutyric acid (GABA) content in tomato fruits by targeted mutagenesis	2017	SCIENTIFIC REPORTS	7		7057			10.1038/s41598-017-06400-y	1	1	1	1	gamma-Aminobutyric acid (GABA) is a non-proteinogenic amino acid that has hypotensive effects. Tomato (Solanum lycopersicum L.) is among the most widely cultivated and consumed vegetables in the world and contains higher levels of GABA than other major crops. Increasing these levels can further enhance the blood pressure-lowering function of tomato fruit. Glutamate decarboxylase (GAD) is a key en…	WOS:000406764200089	28765632
347	Yu, Qing-Hui; Wang, Baike; Li, Ning; Tang, Yaping; Yang, Shengbao; Yang, Tao; Xu, Juan; Guo, Chunmiao; Yan, Peng; Wang, Qiang; Asmutola, Patiguli	CRISPR/Cas9-induced Targeted Mutagenesis and Gene Replacement to Generate Long-shelf Life Tomato Lines	2017	SCIENTIFIC REPORTS	7		11874			10.1038/s41598-017-12262-1	1	1	1	1	Quickly and precisely gain genetically enhanced breeding elites with value-adding performance traits is desired by the crop breeders all the time. The present of gene editing technologies, especially the CRISPR/Cas9 system with the capacities of efficiency, versatility and multiplexing provides a reasonable expectation towards breeding goals. For exploiting possible application to accelerate the …	WOS:000411165100051	28928381
348	Cermak, Tomas; Curtin, Shaun J.; Gil-Humanes, Javier; Cegan, Radim; Kono, Thomas J. Y.; Konecna, Eva; Belanto, Joseph J.; Starker, Colby G.; Mathre, Jade W.; Greenstein, Rebecca L.; Voytas, Daniel F.	A Multipurpose Toolkit to Enable Advanced Genome Engineering in Plants	2017	PLANT CELL	29	6		1196	1217	10.1105/tpc.16.00922	1	1	1	1	We report a comprehensive toolkit that enables targeted, specific modification of monocot and dicot genomes using a variety of genome engineering approaches. Our reagents, based on transcription activator-like effector nucleases (TALENs) and the clustered regularly interspaced short palindromic repeats (CRISPR)/Cas9 system, are systematized for fast, modular cloning and accommodate diverse regula…	WOS:000404989600006	28522548
349	Klap, Chen; Yeshayahou, Ester; Bolger, Anthony M.; Arazi, Tzahi; Gupta, Suresh K.; Shabtai, Sara; Usadel, Bjoern; Salts, Yehiam; Barg, Rivka	Tomato facultative parthenocarpy results from SlAGAMOUS-LIKE 6 loss of function	2017	PLANT BIOTECHNOLOGY JOURNAL	15	5		634	647	10.1111/pbi.12662	1	1	1	1	The extreme sensitivity of the microsporogenesis process to moderately high or low temperatures is a major hindrance for tomato (Solanum lycopersicum) sexual reproduction and hence year-round cropping. Consequently, breeding for parthenocarpy, namely, fertilization-independent fruit set, is considered a valuable goal especially for maintaining sustainable agriculture in the face of global warming…	WOS:000401931600009	27862876
350	Pan, Changtian; Ye, Lei; Qin, Li; Liu, Xue; He, Yanjun; Wang, Jie; Chen, Lifei; Lu, Gang	CRISPR/Cas9-mediated efficient and heritable targeted mutagenesis in tomato plants in the first and later generations	2016	SCIENTIFIC REPORTS	6		24765			10.1038/srep24765	1	1	1	1	The CRISPR/Cas9 system has successfully been used in various organisms for precise targeted gene editing. Although it has been demonstrated that CRISPR/Cas9 system can induce mutation in tomato plants, the stability of heredity in later generations and mutant specificity induced by the CRISPR/Cas9 system in tomato plants have not yet been elucidated in detail. In this study, two genes, SlPDS and …	WOS:000374501300001	27097775
351	Xu, Cao; Park, Soon Ju; Van Eck, Joyce; Lippman, Zachary B.	Control of inflorescence architecture in tomato by BTB/POZ transcriptional regulators	2016	GENES & DEVELOPMENT	30	18		2048	2061	10.1101/gad.288415.116	1	1	1	1	Plant productivity depends on inflorescences, flower-bearing shoots that originate from the stem cell populations of shoot meristems. Inflorescence architecture determines flower production, which can vary dramatically both between and within species. In tomato plants, formation of multiflowered inflorescences depends on a precisely timed process of meristem maturation mediated by the transcripti…	WOS:000385901400004	27798848
352	Jacobs T.B.; Martin G.B.	High-throughput CRISPR Vector Construction and Characterization of DNA Modifications by Generation of Tomato Hairy Roots	2016	JOURNAL OF VISUALIZED EXPERIMENTS : JOVE		110				10.3791/53843	1	0	1	1	Targeted DNA mutations generated by vectors with clustered regularly interspaced short palindromic repeats (CRISPR)/Cas9 technology have proven useful for functional genomics studies. While most cloning strategies are simple to perform, they generally use multiple steps and can require several days to generate the ultimate constructs. The method presented here is based on DNA assembly and can pro…	SCOPUS:2-s2.0-85019199386	27167304
353	Ito, Yasuhiro; Nishizawa-Yokoi, Ayako; Endo, Masaki; Mikami, Masafumi; Toki, Seiichi	CRISPR/Cas9-mediated mutagenesis of the RIN locus that regulates tomato fruit ripening	2015	BIOCHEMICAL AND BIOPHYSICAL RESEARCH COMMUNICATIONS	467	1		76	82	10.1016/j.bbrc.2015.09.117	1	1	1	1	Site-directed mutagenesis using genetic approaches can provide a wealth of resources for crop breeding as well as for biological research. The clustered regularly interspaced short palindromic repeat (CRISPR)/CRISPR-associated 9 endonuclease (CRISPR/Cas9) system is a novel strategy used to induce mutations in a specific genome region; the system functions in a variety of organisms, including plan…	WOS:000363712900013	26408904
354	Cermak, Tomas; Baltes, Nicholas J.; Cegan, Radim; Zhang, Yong; Voytas, Daniel F.	High-frequency, precise modification of the tomato genome	2015	GENOME BIOLOGY	16		232			10.1186/s13059-015-0796-9	1	1	1	1	The use of homologous recombination to precisely modify plant genomes has been challenging, due to the lack of efficient methods for delivering DNA repair templates to plant cells. Even with the advent of sequence-specific nucleases, which stimulate homologous recombination at predefined genomic sites by creating targeted DNA double-strand breaks, there are only a handful of studies that report p…	WOS:000365318200001	26541286
355	Lor, Vai S.; Starker, Colby G.; Voytas, Daniel F.; Weiss, David; Olszewski, Neil E.	Targeted Mutagenesis of the Tomato PROCERA Gene Using Transcription Activator-Like Effector Nucleases	2014	PLANT PHYSIOLOGY	166	3		1288	+	10.1104/pp.114.247593	1	1	0	0	Transcription activator-like effector nucleases successfully generate a heritable tomato mutant	WOS:000345072400018	25217528
356	Brooks, Christopher; Nekrasov, Vladimir; Lippman, Zachary B.; Van Eck, Joyce	Efficient Gene Editing in Tomato in the First Generation Using the Clustered Regularly Interspaced Short Palindromic Repeats/CRISPR-Associated9 System	2014	PLANT PHYSIOLOGY	166	3		1292	1297	10.1104/pp.114.247577	1	1	0	1	The CRISPR/Cas9 system is highly efficient at generating targeted mutations in stable transgenic tomato plants, and homozygous deletions of a desired size can be created in the first generation	WOS:000345072400019	25225186
357	Chen, Xien; Palli, Subba Reddy	Development of multiple transgenic CRISPR/Cas9 methods for genome editing in the fall armyworm, Spodoptera frugiperda	2023	JOURNAL OF PEST SCIENCE	96	4		1637	1650	10.1007/s10340-022-01546-9	0	1	0	0	The use of CRISPR/Cas9 system in model insects has facilitated functional genomics studies. However, this system has not been applied to many pest insects. Here, we report on the establishment of multiple transgenic CRISPR/Cas9-based genome editing methods in a global agricultural pest, the fall armyworm (FAW), Spodoptera frugiperda. To identify fluorescent proteins suitable for screening for tra…	WOS:000833452200001
358	Zhang, Jun; Si, Zhanfeng; Chen, Rui; Liu, Wangshu; Shi, Yue; Shi, Zhuolin; Mei, Huan; Hu, Yan; Fang, Lei; Zhang, Tianzhen	A new model system for cotton indoor genetic and genomic research	2023	SCIENCE CHINA-LIFE SCIENCES	66	6		1444	1446	10.1007/s11427-022-2259-x	0	1	0	0	[No abstract available; Letter to the editor]	WOS:000989271400001	36738433
359	Malik, Muniba Abid Munir; Haider, Muhammad Saleem; Zhai, Ying; Khan, Muhammad Azmat Ullah; Pappu, Hanu R.	Towards developing resistance to chickpea chlorotic dwarf virus through CRISPR/Cas9-mediated gene editing using multiplexed gRNAs	2023	JOURNAL OF PLANT DISEASES AND PROTECTION	130	1		23	33	10.1007/s41348-022-00677-6	0	1	1	0	Mastreviruses are an emerging group of viruses transmitted by leafhoppers and infect both monocot and dicot plants. Chickpea chlorotic dwarf virus (CpCDV), a mastrevirus, is increasingly becoming important in many parts of the world. Various gRNA constructs targeting conserved genomic regions were used singly or in tandem (three constructs together) in CRISPR/Cas9-based approach for triggering re…	WOS:000882838600001
360	Dong H.; Gao R.; Dong Y.; Yao Q.; Zhu H.	Whole-genome sequencing of a biocontrol Myxococcus xanthus R31 isolate and comparative genomic analysis	2023	GENE	863		147286			10.1016/j.gene.2023.147286	0	0	1	0	Tomato bacterial wilt (TBW) caused by Ralstonia solanacearum is one of the most destructive soil-borne diseases. Myxococcus xanthus R31, isolated from healthy tomato rhizosphere soil using the R. solanacearum baiting method, exhibiting good biocontrol efficacy against TBW. However, the genomic information and evolutionary features of R31 are largely unclear. Here, the high-quality genome assembly…	SCOPUS:2-s2.0-85148361993	36804855
361	Prasannakumar N.R.; Jyothi N.; Saroja S.; Lokesha A.N.	Insecticidal properties of Ocimum basilicum and Mentha piperita essential oils against South American Tomato moth, Phthorimaea absoluta (Meyrick) (Lepidoptera: Gelichiidae)	2023	PESTICIDE BIOCHEMISTRY AND PHYSIOLOGY	190		105329			10.1016/j.pestbp.2022.105329	0	0	1	0	Phthorimaea absoluta (Meyrick) is one of the most destructive pests of tomato, causing 100% yield loss in the absence of control measures. The important method of managing the pest is by using synthetic insecticides. However, intermittent and indiscriminate uses of certain insecticides have negative effect on the environment. Use of herbal insecticides such as secondary metabolites and essential …	SCOPUS:2-s2.0-85144772831	36740335
362	Sheikh A.H.; Zacharia I.; Pardal A.J.; Dominguez-Ferreras A.; Sueldo D.J.; Kim J.-G.; Balmuth A.; Gutierrez J.R.; Conlan B.F.; Ullah N.; Nippe O.M.; Girija A.M.; Wu C.-H.; Sessa G.; Jones A.M.E.; Grant M.R.; Gifford M.L.; Mudgett M.B.; Rathjen J.P.; Ntoukakis V.	Dynamic changes of the Prf/Pto tomato resistance complex following effector recognition	2023	NATURE COMMUNICATIONS	14	1	2568			10.1038/s41467-023-38103-6	0	0	1	0	In both plants and animals, nucleotide-binding leucine-rich repeat (NLR) immune receptors play critical roles in pathogen recognition and activation of innate immunity. In plants, NLRs recognise pathogen-derived effector proteins and initiate effector-triggered immunity (ETI). However, the molecular mechanisms that link NLR-mediated effector recognition and downstream signalling are not fully und…	SCOPUS:2-s2.0-85158007327	37142566
363	Li, Chenhao; Wang, Longfei; Cseke, Leland J. J.; Vasconcelos, Fernanda; Huguet-Tapia, Jose Carlos; Gassmann, Walter; Pauwels, Laurens; White, Frank F. F.; Dong, Hansong; Yang, Bing	Efficient CRISPR-Cas9 based cytosine base editors for phytopathogenic bacteria	2023	COMMUNICATIONS BIOLOGY	6	1	56			10.1038/s42003-023-04451-8	0	1	0	0	A versatile cytosine base editor system is developed to achieve highly efficient C to T conversion in the genome of a series of phytopathogenic bacteria, including Xanthomonas, Pseudomonas, Erwinia, and Agrobacterium.Phytopathogenic bacteria play important roles in plant productivity, and developments in gene editing have potential for enhancing the genetic tools for the identification of critica…	WOS:000915780300001	36646768
364	Roy A.; Kalita B.; Jayaprakash A.; Kumar A.; Lakshmi P.T.V.	Computational identification and characterization of vascular wilt pathogen (Fusarium oxysporum f. sp. lycopersici) CAZymes in tomato xylem sap	2023	JOURNAL OF BIOMOLECULAR STRUCTURE AND DYNAMICS	41	10		4344	4360	10.1080/07391102.2022.2067236	0	0	1	0	Fusarium oxysporum f. sp. lycopersici is a devastating plant pathogenic fungi known for wilt disease in the tomato plant and secrete cell wall degrading enzymes. These enzymes are collectively known as carbohydrate-active enzymes (CAZymes), crucial for growth, colonization and pathogenesis. Therefore, the present study was aimed to identify and annotate pathogen CAZymes in the xylem sap of a susc…	SCOPUS:2-s2.0-85130065978	35470778
365	Lewald, Kyle M.; Song, Wenqi; Eweis-LaBolle, Daniel; Truong, Cindy; Godfrey, Kristine E.; Chiu, Joanna C.	Probe-based quantitative PCR and RPA-Cas12a molecular diagnostics for detection of the tomato pest Phthorimaea absoluta (Lepidoptera: Gelechiidae)	2023	JOURNAL OF ECONOMIC ENTOMOLOGY	116	3		993	1001	10.1093/jee/toad079	0	1	0	0	The tomato pest Phthorimaea absoluta Meyrick is highly invasive but has not yet invaded North America. However, several morphologically similar species are already present, making detection of P. absoluta presence and invasion challenging. We designed a quantitative PCR molecular diagnostic to differentiate P. absoluta, P. operculella (Zeller), or Keiferia lycopersicella (Walsingham) (Lepidoptera…	WOS:000985754000001	37177893
366	He, Jia; Alonge, Michael; Ramakrishnan, Srividya; Benoit, Matthias; Soyk, Sebastian; Reem, Nathan T.; Hendelman, Anat; Van Eck, Joyce; Schatz, Michael C.; Lippman, Zachary B.	Establishing Physalis as a Solanaceae model system enables genetic reevaluation of the inflated calyx syndrome	2023	PLANT CELL	35	1		351	368	10.1093/plcell/koac305	0	1	0	0	The highly diverse Solanaceae family contains several widely studied models and crop species. Fully exploring, appreciating, and exploiting this diversity requires additional model systems. Particularly promising are orphan fruit crops in the genus Physalis, which occupy a key evolutionary position in the Solanaceae and capture understudied variation in traits such as inflorescence complexity, fr…	WOS:000874413100001	36268892
367	Arabia, Alba; Munoz, Paula; Pallares, Nuria; Munne-Bosch, Sergi	Experimental approaches in studying active biomolecules modulating fruit ripening: Melatonin as a case study	2023	PLANT PHYSIOLOGY	192	3		1747	1767	10.1093/plphys/kiad106	0	1	0	0	Proof from various complementary experimental approaches is needed to assign a specific regulatory function to active biomolecules.Phytohormones are naturally occurring small organic molecules found at low concentrations in plants. They perform essential functions in growth and developmental processes, from organ initiation to senescence, including fruit ripening. These regulatory molecules are s…	WOS:000949373000001	36805997
368	Mendoza, Carl S.; Findlay, Annika; Judelson, Howard S.	A Variant of LbCas12a and Elevated Incubation Temperatures Enhance the Rate of Gene Editing in the Oomycete Phytophthora infestans	2023	MOLECULAR PLANT-MICROBE INTERACTIONS						10.1094/MPMI-05-23-0072-SC	0	1	0	0	CRISPR-Cas editing systems have proved to be powerful tools for functional genomics research, but their effectiveness in many non-model species remains limited. In the potato and tomato pathogen Phytophthora infestans, an editing system was previously developed that expresses the Lachnospiracae bacterium Cas12a endonuclease (LbCas12a) and guide RNA from a DNA vector. However, the method works at …	WOS:001110068900001	37470431
369	Zhang, Hui; Hu, Qun	TOM1 family conservation within the plant kingdom for tobacco mosaic virus accumulation	2023	MOLECULAR PLANT PATHOLOGY	24	11		1385	1399	10.1111/mpp.13375	0	1	0	0	The susceptibility factor TOBAMOVIRUS MULTIPLICATION 1 (TOM1) is required for efficient multiplication of tobacco mosaic virus (TMV). Although some phylogenetic and functional analyses of the TOM1 family members have been conducted, a comprehensive analysis of the TOM1 homologues based on phylogeny from the most ancient to the youngest representatives within the plant kingdom, analysis of support…	WOS:001029601800001	37443447
370	Chen, Yujiao; Zhao, Achen; Wei, Yali; Mao, Yanfei; Zhu, Jian-Kang; Macho, Alberto P.	GmFLS2 contributes to soybean resistance to Ralstonia solanacearum	2023	NEW PHYTOLOGIST	240	1		17	22	10.1111/nph.19111	0	1	0	0	[No abstract available; Letters]	WOS:001021979300001	37391882
371	Sharma, D.; Koul, A.; Bhushan, S.; Gupta, S.; Kaul, S.; Dhar, M. K.	Insights into microRNA-mediated interaction and regulation of metabolites in tomato	2023	PLANT BIOLOGY	25	7		1142	1153	10.1111/plb.13572	0	1	0	0	microRNAs direct regulation of various metabolic pathways in plants and animals. miRNAs may be useful in developing novel/elite genotypes, with enhanced metabolites and disease resistance. We examined miRNAs in tomato.In tomato, miRNAs in the carotenoid pathway have not been fully elucidated. We examined the potential role of miRNAs in biosynthesis of carotenoids, transcript profiling of miRNAs a…	WOS:001064023800001	37681459
372	Zhang, Xu; Li, Shihui; Li, Xin; Song, Mengyuan; Ma, Si; Tian, Yongqiang; Gao, Lihong	Peat-based hairy root transformation using Rhizobium rhizogenes as a rapid and efficient tool for easily exploring potential genes related to root-knot nematode parasitism and host response	2023	PLANT METHODS	19	1	22			10.1186/s13007-023-01003-3	0	1	0	0	Root-knot nematodes (RKNs) pose a worldwide threat to agriculture of many crops including cucumber. Genetic transformation (GT) has emerged as a powerful tool for exploration of plant-RKN interactions and genetic improvement of RKN resistance. However, it is usually difficult to achieve a highly efficient and stable GT protocol for most crops due to the complexity of this process.Results Here we …	WOS:000943632200001	36871001
373	Yan, Fang; Wang, Jingwen; Zhang, Sujie; Lu, Zhenwan; Li, Shaofang; Ji, Zhiyuan; Song, Congfeng; Chen, Gongyou; Xu, Jin; Feng, Jie; Zhou, Xueping; Zhou, Huanbin	CRISPR/FnCas12a-mediated efficient multiplex and iterative genome editing in bacterial plant pathogens without donor DNA templates	2023	PLOS PATHOGENS	19	1	e1010961			10.1371/journal.ppat.1010961	0	1	0	0	Genetic manipulation of bacterial genomes has greatly advanced our understanding of bacterial physiology and pathogenesis, which further helps us build up cell factories for the production of natural products and breed custom-designed crops for improved disease resistance. Compared with the donor-DNA-mediated homologous recombination methods commonly used in bacterial genome manipulation so far, …	WOS:000937105500001	36626407
374	Wang L.; Zhao F.; Liu H.; Chen H.; Zhang F.; Li S.; Sun T.; Nekrasov V.; Huang S.; Dong S.	A modified Agrobacterium-mediated transformation for two oomycete pathogens	2023	PLOS PATHOGENS	19	4	e1011346			10.1371/journal.ppat.1011346	0	0	1	0	Oomycetes are a group of filamentous microorganisms that include some of the biggest threats to food security and natural ecosystems. However, much of the molecular basis of the pathogenesis and the development in these organisms remains to be learned, largely due to shortage of efficient genetic manipulation methods. In this study, we developed modified transformation methods for two important o…	SCOPUS:2-s2.0-85159546205	37083862
375	Poddar, Snigdha; Tanaka, Jaclyn; Running, Katherine L. D.; Kariyawasam, Gayan K.; Faris, Justin D.; Friesen, Timothy L.; Cho, Myeong-Je; Cate, Jamie H. D.; Staskawicz, Brian	Optimization of highly efficient exogenous-DNA-free Cas9-ribonucleoprotein mediated gene editing in disease susceptibility loci in wheat (Triticum aestivum L.)	2023	FRONTIERS IN PLANT SCIENCE	13		1084700			10.3389/fpls.2022.1084700	0	1	0	0	The advancement of precision engineering for crop trait improvement is important in the face of rapid population growth, climate change, and disease. To this end, targeted double-stranded break technology using RNA-guided Cas9 has been adopted widely for genome editing in plants. Agrobacterium or particle bombardment-based delivery of plasmids encoding Cas9 and guide RNA (gRNA) is common, but req…	WOS:000919799200001	36704157
376	Dong C.; Zhang M.; Song S.; Wei F.; Qin L.; Fan P.; Shi Y.; Wang X.; Wang R.	A Small Subunit of Geranylgeranyl Diphosphate Synthase Functions as an Active Regulator of Carotenoid Synthesis in Nicotiana tabacum	2023	INTERNATIONAL JOURNAL OF MOLECULAR SCIENCES	24	2	992			10.3390/ijms24020992	0	0	1	0	As one of the most imperative antioxidants in higher plants, carotenoids serve as accessory pigments to harvest light for photosynthesis and photoprotectors for plants to adapt to high light stress. Here, we report a small subunit (SSU) of geranylgeranyl diphosphate synthase (GGPPS) in Nicotiana tabacum, NtSSU II, which takes part in the regulation carotenoid biosynthesis by forming multiple enzy…	SCOPUS:2-s2.0-85146477783	36674507
377	Dong H.; Gao R.; Dong Y.; Yao Q.; Zhu H.	Bacillus velezensis RC116 Inhibits the Pathogens of Bacterial Wilt and Fusarium Wilt in Tomato with Multiple Biocontrol Traits	2023	INTERNATIONAL JOURNAL OF MOLECULAR SCIENCES	24	10	8527			10.3390/ijms24108527	0	0	1	0	Soil-borne plant diseases seriously threaten the tomato industry worldwide. Currently, eco-friendly biocontrol strategies have been increasingly considered as effective approaches to control the incidence of disease. In this study, we identified bacteria that could be used as biocontrol agents to mitigate the growth and spread of the pathogens causing economically significant diseases of tomato p…	SCOPUS:2-s2.0-85160377709	37239871
378	Nigam, Deepti; Muthukrishnan, Ezhumalai; Flores-Lopez, Luis Fernando; Nigam, Manisha; Wamaitha, Mwathi Jane	Comparative Genome Analysis of Old World and New World TYLCV Reveals a Biasness toward Highly Variable Amino Acids in Coat Protein	2023	PLANTS-BASEL	12	10	1995			10.3390/plants12101995	0	1	0	0	Begomoviruses, belonging to the family Geminiviridae and the genus Begomovirus, are DNA viruses that are transmitted by whitefly Bemisia tabaci (Gennadius) in a circulative persistent manner. They can easily adapt to new hosts and environments due to their wide host range and global distribution. However, the factors responsible for their adaptability and coevolutionary forces are yet to be explo…	WOS:000998171700001	37653912
379	Jones, Anne C.; Lin, Po-An; Peiffer, Michelle; Felton, Gary	Caterpillar Salivary Glucose Oxidase Decreases Green Leaf Volatile Emission and Increases Terpene Emission from Maize	2023	JOURNAL OF CHEMICAL ECOLOGY						10.1007/s10886-023-01440-3	0	1	1	1	Caterpillar salivary glucose oxidase (GOX) can function as both an elicitor or as an effector of plant defense responses depending upon the system. Treatment with GOX reduces the stomatal aperture of tomato and soybean leaves, thereby reducing the emission of volatile organic compounds (VOCs), that are important indirect defense responses of plants by attracting natural enemies of the caterpillar…	WOS:001023876800001	37432514
380	Jogam, Phanikanth; Sandhya, Dulam; Alok, Anshu; Peddaboina, Venkataiah; Singh, Sudhir P.; Abbagani, Sadanandam; Zhang, Baohong; Allini, Venkateswar Rao	Editing of TOM1 gene in tobacco using CRISPR/Cas9 confers resistance to Tobacco mosaic virus	2023	MOLECULAR BIOLOGY REPORTS						10.1007/s11033-023-08440-2	0	1	1	1	Genome editing technology has become one of the excellent tools for precise plant breeding to develop novel plant germplasm. The Tobacco mosaic virus (TMV) is the most prominent pathogen that infects several Solanaceae plants, such as tobacco, tomato, and capsicum, which requires critical host factors for infection and replication of its genomic RNA in the host. The Tobamovirus multiplication (TO…	WOS:000980496900004	37119416
381	Figueredo, Everthon Fernandes; da Cruz, Thiago Angelo; Almeida, Jaqueline Raquel de; Batista, Bruna Durante; Marcon, Joelma; Andrade, Pedro Avelino Maia de; Hayashibara, Carolina Alessandra de Almeida; Rosa, Mauricio Santos; Azevedo, Joao Lucio; Quecine, Maria Carolina	The key role of indole-3-acetic acid biosynthesis by Bacillus thuringiensis RZ2MS9 in promoting maize growth revealed by the ipdC gene knockout mediated by the CRISPR-Cas9 system	2023	MICROBIOLOGICAL RESEARCH	266		127218			10.1016/j.micres.2022.127218	0	1	1	1	The bacterial biosynthesis of indole-3-acetic acid (IAA) is often related to the beneficial effects of plant growth -promoting rhizobacteria (PGPR) on plant development. In PGPR belonging to the Bacillus genus, the synthesis of IAA may occur through different metabolic pathways that are still poorly understood. B. thuringiensis (Bt) is well known for its insecticidal properties; however, its bene…	WOS:000933891100001	36242861
382	Xie, Yang; Liu, Xiaofeng; Sun, Chengzhen; Song, Xiaofei; Li, Xiaoli; Cui, Haonan; Guo, Jingyu; Liu, Liu; Ying, Ao; Zhang, Zeqin; Zhu, Xueyun; Yan, Liying; Zhang, Xiaolan	CsTRM5 regulates fruit shape via mediating cell division direction and cell expansion in cucumber	2023	HORTICULTURE RESEARCH	10	3	uhad007			10.1093/hr/uhad007	0	1	1	1	Fruit shape and size are important appearance and yield traits in cucumber, but the underlying genes and their regulatory mechanisms remain poorly understood. Here we identified a mutant with spherical fruits from an Ethyl Methane Sulfonate (EMS)-mutagenized library, named the qiu mutant. Compared with the cylindrical fruit shape in 32X (wild type), the fruit shape in qiu was round due to reduced…	WOS:000954264000002	36960430
383	Ludman, Marta; Szalai, Gabriella; Janda, Tibor; Fatyol, Karoly	Hierarchical contribution of Argonaute proteins to antiviral protection	2023	JOURNAL OF EXPERIMENTAL BOTANY	74	21		6760	6772	10.1093/jxb/erad327	0	1	1	1	Antiviral RNAi is the main protective measure employed by plants in the fight against viruses. The main steps of this process have been clarified in recent years, primarily relying on the extensive genetic resources of Arabidopsis thaliana. Our knowledge of viral diseases of crops, however, is still limited, mainly due to the fact that A. thaliana is a non-host for many agriculturally important v…	WOS:001058678900001	37603044
384	Jiang, Yanxin; Zhang, Anran; He, Wenjing; Li, Qingqing; Zhao, Bosi; Zhao, Hongjiao; Ke, Xubo; Guo, Yalu; Sun, Piaoyun; Yang, Tongwen; Wang, Zheng; Jiang, Biao; Shen, Junjun; Li, Zheng	GRAS family member LATERAL SUPPRESSOR regulates the initiation and morphogenesis of watermelon lateral organs	2023	PLANT PHYSIOLOGY						10.1093/plphys/kiad445	0	1	1	1	The lateral organs of watermelon (Citrullus lanatus), including lobed leaves, branches, flowers, and tendrils, together determine plant architecture and yield. However, the genetic controls underlying lateral organ initiation and morphogenesis remain unclear. Here, we found that knocking out the homologous gene of shoot branching regulator LATERAL SUPPRESSOR in watermelon (ClLs) repressed the ini…	WOS:001048935700001	37584314
385	Zhang, Shuhui; Wang, Hui; Wang, Tong; Liu, Wenjun; Zhang, Jing; Fang, Hongcheng; Zhang, Zongying; Peng, Futian; Chen, Xuesen; Wang, Nan	MdMYB305-MdbHLH33-MdMYB10 regulates sugar and anthocyanin balance in red-fleshed apple fruits	2023	PLANT JOURNAL	113	5		1062	1079	10.1111/tpj.16100	0	1	1	1	Sugar and anthocyanin are important indicators of fruit quality, and understanding the mechanism underlying their accumulation is essential for breeding high-quality fruit. We identified an R2R3-MYB transcription factor MdMYB305 in the red-fleshed apple progeny, which was positively correlated with fruit sugar content but negatively correlated with anthocyanin content. Transient injection, stable…	WOS:000916764400001	36606413
386	Martinez, Miguel Santillan I.; Gao, Dongli; Appiano, Michela; Derks, Inge; Huibers, Robin P.; Spil, Glenn; Wang, Xulan; Visser, Richard G. F.; Wolters, Anne-Marie A.; Bai, Yuling	ZED1-related kinase 13 is required for resistance against Pseudoidium neolycopersici in Arabidopsis accession Bla-6	2023	FRONTIERS IN PLANT SCIENCE	14		1111322			10.3389/fpls.2023.1111322	0	1	1	1	To explore specific components of resistance against the tomato-adapted powdery mildew pathogen Pseudoidium neolycopersici (On) in the model plant Arabidopsis, we performed a disease assay in 123 accessions. When testing the resistance in the F-1 from crossings between resistant accessions with susceptible Col-0 or Sha, only the progeny of the cross between accession Bla-6 and Col-0 displayed a c…	WOS:000962877500001	37025130
387	Parsa, Hadi Shirazi; Sabet, Mohammad Sadegh; Moieni, Ahmad; Shojaeiyan, Abdolali; Dogimont, Catherine; Boualem, Adnane; Bendahmane, Abdelhafid	CRISPR/Cas9-Mediated Cytosine Base Editing Using an Improved Transformation Procedure in Melon (Cucumis melo L.)	2023	INTERNATIONAL JOURNAL OF MOLECULAR SCIENCES	24	13	11189			10.3390/ijms241311189	0	1	1	1	Melon is a recalcitrant plant for stable genetic transformation. Various protocols have been tried to improve melon transformation efficiency; however, it remains significantly low compared to other plants such as tomato. In this study, the primary focus was on the optimization of key parameters during the inoculation and co-culture steps of the genetic transformation protocol. Our results showed…	WOS:001028360200001	37446368
388	Prajapati, Archana; Nain, Vikrant; Singh, Deepali	Designed gRNAs for CRISPR-Cas9 based antifungal resistance in eggplant.	2023	BIOINFORMATION	19	8		844	848	10.6026/97320630019844	0	1	0	1	Eggplant is an important vegetable crop and is a good source of antioxidants, minerals, and vitamins. It has been used in ancient medicines for the treatment of multiple diseases. However, the cultivated varieties of eggplant are susceptible to numerous pathogens and pests that have a negative impact on vegetable crops. Increased resistance achieved through resistance genes (R genes) is limited i…	MEDLINE:37908609	37908609
389	Hanak, Tobias; Madsen, Claus Krogh; Brinch-Pedersen, Henrik	Genome Editing-accelerated Re-Domestication (GEaReD) - A new major direction in plant breeding	2022	BIOTECHNOLOGY JOURNAL	17	7	e2100545			10.1002/biot.202100545	0	1	0	0	The effects of climate change, soil depletion, a growing world population putting pressure on food safety and security are major challenges for agriculture in the 21st century. The breeding success of the green revolution has decelerated and current programs can only offset the yield affecting factors. Purpose and scope New approaches are urgently needed and Genome Editing-accelerated Re-Domestic…	WOS:000754497700001	35120401
390	D'Amelia, Vincenzo; Staiti, Annalisa; D'Orso, Fabio; Maisto, Maria; Piccolo, Vincenzo; Aversano, Riccardo; Carputo, Domenico	Targeted mutagenesis of StISAC stabilizes the production of anthocyanins in potato cell culture	2022	PLANT DIRECT	6	8	e433			10.1002/pld3.433	0	1	0	0	To increase the production of decorated anthocyanins in potato cell cultures, we knocked out a novel potato gene, named Inducer Silencing of Anthocyanins in Cell culture (StISAC), using CRISPR-Cas9 editing. Our results provided evidence that mutant cell lines doubled the accumulation level of anthocyanins biosynthesized. Moreover, the production of these important pigments was stabilized over tim…	WOS:000835888400001	35949953
391	Belaouni H.A.; Compant S.; Antonielli L.; Nikolic B.; Zitouni A.; Sessitsch A.	In-depth genome analysis of Bacillus sp. BH32, a salt stress-tolerant endophyte obtained from a halophyte in a semiarid region	2022	APPLIED MICROBIOLOGY AND BIOTECHNOLOGY	106	8				10.1007/s00253-022-11907-0	0	0	1	0	Abstract: Endophytic strains belonging to the Bacillus cereus group were isolated from the halophytes Atriplex halimus L. (Amaranthaceae) and Tamarix aphylla L. (Tamaricaceae) from costal and continental regions in Algeria. Based on their salt tolerance (up to 5%), the strains were tested for their ability to alleviate salt stress in tomato and wheat. Bacillus sp. strain BH32 showed the highest p…	SCOPUS:2-s2.0-85128393608	35435457
392	Kumar, Manoj; Ayzenshtat, Dana; Marko, Adar; Bocobza, Samuel	Optimization of T-DNA configuration with UBIQUITIN10 promoters and tRNA-sgRNA complexes promotes highly efficient genome editing in allotetraploid tobacco	2022	PLANT CELL REPORTS	41	1		175	194	10.1007/s00299-021-02796-0	0	1	0	0	Combination of UBIQUITIN10 promoter-directed CAS9 and tRNA-gRNA complexes in gene-editing assay induces 80% mutant phenotype with a knockout of the four allelic copies in the T0 generation of allotetraploid tobaccos. While gene-editing methodologies, such as CRISPR-Cas9, have been developed and successfully used in many plant species, their use remains challenging, because they most often rely on…	WOS:000705725700001	34623476
393	Razzaq, Hafiza Arooj; Ijaz, Siddra; Ul Haq, Imran; Khan, Iqrar Ahmad	Functional inhibition of the StERF3 gene by dual targeting through CRISPR/Cas9 enhances resistance to the late blight disease in Solanum tuberosum L.	2022	MOLECULAR BIOLOGY REPORTS	49	12		11675	11684	10.1007/s11033-022-07958-1	0	1	0	0	Disease-resistant cultivars are the best solution to get their maximum yield potential and avoid fungicide application. There is no doubt about the contribution, and use of R genes (resistance genes) in resistance development in plants, while S genes (susceptibility genes) also hold a strong position in pathogenesis by resistance repression, and their loss of function contributes to enhanced resi…	WOS:000862237500002	36178561
394	Wang N.; Tang C.; Fan X.; He M.; Gan P.; Zhang S.; Hu Z.; Wang X.; Yan T.; Shu W.; Yu L.; Zhao J.; He J.; Li L.; Wang J.; Huang X.; Huang L.; Zhou J.-M.; Kang Z.; Wang X.	Inactivation of a wheat protein kinase gene confers broad-spectrum resistance to rust fungi	2022	CELL	185	16		2961	2.974e+22	10.1016/j.cell.2022.06.027	0	0	1	0	Wheat crops are frequently devastated by pandemic stripe rust caused by Puccinia striiformis f. sp. tritici (Pst). Here, we identify and characterize a wheat receptor-like cytoplasmic kinase gene, TaPsIPK1, that confers susceptibility to this pathogen. PsSpg1, a secreted fungal effector vital for Pst virulence, can bind TaPsIPK1, enhance its kinase activity, and promote its nuclear localization, …	SCOPUS:2-s2.0-85135599452	35839760
395	Fliszar-Nyul, Eszter; Bock, Illes; Csepregi, Rita; Szente, Lajos; Szabo, Istvan; Csenki, Zsolt; Poor, Miklos	Testing the protective effects of cyclodextrins vs. alternariol-induced acute toxicity in HeLa cells and in zebrafish embryos	2022	ENVIRONMENTAL TOXICOLOGY AND PHARMACOLOGY	95		103965			10.1016/j.etap.2022.103965	0	1	0	0	Alternariol (AOH) is a mycotoxin produced by Alternaria fungi, it appears as a contaminant in tomatoes, grains, and grapes. The chronic exposure to AOH may cause carcinogenic and xenoestrogenic effects. Cyclodextrins (CDs) are cyclic oligosaccharides, they form host-guest complexes with apolar molecules. In this study, the interactions of AOH with CD monomers and polymers were examined employing …	WOS:000911765600010	36031178
396	Liu, Yanlin; Wang, Yiwen; Ma, Lanrui; Fu, Ruijie; Liu, Haoran; Cui, Yongliang; Zhao, Qiyang; Zhang, Yaohai; Jiao, Bining; He, Yue	A CRISPR/Cas12a-based photothermal platform for the portable detection of citrus-associated Alternaria genes using a thermometer	2022	INTERNATIONAL JOURNAL OF BIOLOGICAL MACROMOLECULES	222			2661	2669	10.1016/j.ijbiomac.2022.10.048	0	1	0	0	The outbreak of citrus brown spot because of Alternaria is one of the most destructive citrus diseases. Addi-tionally, Alternaria species produce highly toxic mycotoxins. Mass screening is a valid method to control the spread of Alternaria. Morphological analysis and polymerase chain reaction combined with gene-sequencing technique are the most commonly used techniques for detecting Alternaria. H…	WOS:000892275700002	36220409
397	Luo Y.-S.; Abdellah Y.A.Y.; Hafeez M.; Yang X.; Hou W.-T.; Kong X.-H.; Wang R.-L.	Herbivore-induced tomato plant volatiles lead to the reduction of insecticides susceptibility in Spodoptera litura	2022	PESTICIDE BIOCHEMISTRY AND PHYSIOLOGY	187		105215			10.1016/j.pestbp.2022.105215	0	0	1	0	Herbivore-induced plant volatiles (HIPVs) have been associated with plant-plant-herbivorous-natural enemies communication and an enhanced response to the subsequent attack. Spodoptera litura is a serious cosmopolitan pest that has developed a high level of resistance to many insecticides. However, the underlying molecular and biochemical mechanism by which HIPV priming reduces S. litura larval se…	SCOPUS:2-s2.0-85137628938	36127062
398	Pan, Changtian; Li, Gen; Malzahn, Aimee A.; Cheng, Yanhao; Leyson, Benjamin; Sretenovic, Simon; Gurel, Filiz; Coleman, Gary D.; Qi, Yiping	Boosting plant genome editing with a versatile CRISPR-Combo system	2022	NATURE PLANTS	8	5		513	+	10.1038/s41477-022-01151-9	0	1	0	0	Pan et al. develop a versatile CRISPR-Combo platform for simultaneous genome editing (targeted mutagenesis or base editing) and gene activation in plants, representing a versatile genome engineering tool with promising applications in crop breeding.CRISPR-Cas9, its derived base editors and CRISPR activation systems have greatly aided genome engineering in plants. However, these systems are mostly…	WOS:000798258700013	35596077
399	Peng, Yuquan; Chen, Linlin; Zhu, Lan; Cui, Lvjun; Yang, Li; Wu, Honghong; Bie, Zhilong	CsAKT1 is a key gene for the CeO2 nanoparticle's improved cucumber salt tolerance: a validation from CRISPR-Cas9 lines	2022	ENVIRONMENTAL SCIENCE-NANO	9	12		4367	4381	10.1039/d2en00688j	0	1	0	0	Salinity is one of the main factors limiting the crop growth and yield. The application of nanomaterials such as cerium oxide nanoparticles (nanoceria) improves salt tolerance in many plant species. The known mechanisms of the nano-improved crop salt tolerance mostly occur at the physiological and hormonal levels but not at the gene level. The lack of proper methods to precisely investigate the k…	WOS:000871611900001
400	Hua, Bing; Chang, Jiang; Han, Xiaoqian; Xu, Zhijing; Hu, Shourong; Li, Shuang; Wang, Renyin; Yang, Liling; Yang, Meina; Wu, Shasha; Shen, Jingyuan; Yu, Xiaomin; Wu, Shuang	H and HL synergistically regulate jasmonate-triggered trichome formation in tomato	2022	HORTICULTURE RESEARCH	9		uhab080			10.1093/hr/uhab080	0	1	0	0	The development of trichomes, which protect plants against herbivores, is affected by various stresses. In tomato, previous studies showed that stress-triggered jasmonic acid (JA) signaling influences trichome formation, but the underlying mechanism is not fully resolved. Here, we found that two C2H2 zinc finger proteins synergistically regulate JA-induced trichome formation in tomato. The natura…	WOS:000828691700040	35048113
401	Ezura, Hiroshi	Letter to the Editor: The World's First CRISPR Tomato Launched to a Japanese Market: The Social-Economic Impact of its Implementation on Crop Genome Editing	2022	PLANT AND CELL PHYSIOLOGY	63	6		731	733	10.1093/pcp/pcac048	0	1	0	0	[No abstract available; Letter to the editor]	WOS:000796677400001	35388425
402	Curtin, Shaun; Qi, Yiping; Peres, Lazaro E. P.; Fernie, Alisdair R.; Zsogon, Agustin	Pathways to de novo domestication of crop wild relatives	2022	PLANT PHYSIOLOGY	188	4		1746	1756	10.1093/plphys/kiab554	0	1	0	0	Growing knowledge about crop domestication, combined with increasingly powerful gene-editing toolkits, sets the stage for the continual domestication of crop wild relatives and other lesser-known plant species.	WOS:000776420200003	34850221
403	Chen, Xing; Tan, Qing; Lyu, Qingyang; Yu, Chengxuan; Jiang, Na; Li, Jianqiang; Luo, Laixin	Unmarked Gene Editing in Clavibacter michiganensis Using CRISPR/Cas9 and 5-Fluorocytosine Counterselection	2022	MOLECULAR PLANT-MICROBE INTERACTIONS	35	1		4	14	10.1094/MPMI-07-21-0179-TA	0	1	0	0	Plant-pathogenic bacteria in the genus Clavibacter are important quarantine species that cause considerable economic loss worldwide. The development of effective gene editing techniques and additional selectable markers is essential to expedite gene functional analysis in this important Gram-positive genus. The current study details a highly efficient unmarked CRISPR/Cas9-mediated gene editing sy…	WOS:000752432200001	34543054
404	Ge, Ming; Gong, Mingyue; Jiao, Yubing; Li, Ying; Shen, Lili; Li, Bin; Wang, Yujie; Wang, Fenglong; Zhang, Songbai; Yang, Jinguang	Serratia marcescens-S3 inhibits Potato virus Y by activating ubiquitination of molecular chaperone proteins NbHsc70-2 in Nicotiana benthamiana	2022	MICROBIAL BIOTECHNOLOGY	15	4		1178	1188	10.1111/1751-7915.13964	0	1	0	0	The potato virus Y (PVY) is a plant virus that causes massive crop losses globally, especially in Solanaceae crops. A strain of the plant growth-promoting rhizobacterium (PGPR), Serratia marcescens-S3 was found to inhibit PVY replication in Nicotiana benthamiana. However, there have been no in-depth studies demonstrating the underlying mechanism. In the current study, we found that ubiquitination…	WOS:000719523500001	34788498
405	Thompson E.L.; Pickett-Leonard M.; Riddle M.J.; Chen W.; Albert F.W.; Tolar J.	Genes and compounds that increase type VII collagen expression as potential treatments for dystrophic epidermolysis bullosa	2022	EXPERIMENTAL DERMATOLOGY	31	7		1065	1075	10.1111/exd.14555	0	0	1	0	Dystrophic epidermolysis bullosa (DEB) is a skin-blistering disease caused by mutations in COL7A1, which encodes type VII collagen (C7). There is no cure for DEB, but previous work has shown potential therapeutic benefit of increased production of even partially functional C7. Genome-wide screens using CRISPR-Cas9 have enabled the identification of genes involved in cancer development, drug resis…	SCOPUS:2-s2.0-85125862464	35243691
406	Liu, Yidong; Leary, Emma; Saffaf, Obai; Baker, R. Frank; Zhang, Shuqun	Overlapping functions of YDA and MAPKKK3/MAPKKK5 upstream of MPK3/MPK6 in plant immunity and growth/development	2022	JOURNAL OF INTEGRATIVE PLANT BIOLOGY	64	8		1531	1542	10.1111/jipb.13309	0	1	0	0	Arabidopsis MITOGEN-ACTIVATED PROTEIN KINASE3 (MAPK3 or MPK3) and MPK6 play important signaling roles in plant immunity and growth/development. MAPK KINASE4 (MKK4) and MKK5 function redundantly upstream of MPK3 and MPK6 in these processes. YODA (YDA), also known as MAPK KINASE KINASE4 (MAPKKK4), is upstream of MKK4/MKK5 and forms a complete MAPK cascade (YDA-MKK4/MKK5-MPK3/MPK6) in regulating pla…	WOS:000826315000001	35652263
407	Zoennchen, Josua; Gantner, Johannes; Lapin, Dmitry; Barthel, Karen; Eschen-Lippold, Lennart; Erickson, Jessica L.; Villanueva, Sergio Landeo; Zantop, Stefan; Kretschmer, Carola; Joosten, Matthieu H. A. J.; Parker, Jane E.; Guerois, Raphael; Stuttmann, Johannes	EDS1 complexes are not required for PRR responses and execute TNL-ETI from the nucleus in Nicotiana benthamiana	2022	NEW PHYTOLOGIST	236	6		2249	2264	10.1111/nph.18511	0	1	0	0	Heterodimeric complexes incorporating the lipase-like proteins EDS1 with PAD4 or SAG101 are central hubs in plant innate immunity. EDS1 functions encompass signal relay from TIR domain-containing intracellular NLR-type immune receptors (TNLs) towards RPW8-type helper NLRs (RNLs) and, in Arabidopsis thaliana, bolstering of signaling and resistance mediated by cell-surface pattern recognition recep…	WOS:000866094700001	36151929
408	Xie, Yue; Zhang, Tinghao; Huang, Xiaozhen; Xu, Cao	A two-in-one breeding strategy boosts rapid utilization of wild species and elite cultivars	2022	PLANT BIOTECHNOLOGY JOURNAL	20	5		800	802	10.1111/pbi.13788	0	1	0	0	[No abstract available; Brief communication]	WOS:000772731100001	35170185
409	Huang, Xiaozhen; Xiao, Nan; Zou, Yupan; Xie, Yue; Tang, Lingli; Zhang, Yueqin; Yu, Yuan; Li, Yiting; Xu, Cao	Heterotypic transcriptional condensates formed by prion-like paralogous proteins canalize flowering transition in tomato	2022	GENOME BIOLOGY	23	1	78			10.1186/s13059-022-02646-6	0	1	0	0	Paralogs that arise from gene duplications during genome evolution enable genetic redundancy and phenotypic robustness. Variation in the coding or regulatory sequence of paralogous transcriptional regulators diversifies their functions and relationships, which provides developmental robustness against genetic or environmental perturbation. The fate transition of plant shoot stem cells for floweri…	WOS:000768833600001	35287709
410	Fujisawa Y.; Ming L.; Yamada D.; Takao T.; Takarada T.	Establishment of a human pluripotent stem cell-derived MKX-td Tomato reporter system	2022	STEM CELL RESEARCH AND THERAPY	13	1	515			10.1186/s13287-022-03203-5	0	0	1	0	Tendon regeneration is difficult because detailed knowledge about tendon progenitor cells (TPCs), which produce tenocytes to repair tendon tissue, has not been revealed. Mohawk homeobox (MKX) is a marker of TPCs or tenocytes, but a human pluripotent stem cell (hPSC)-based reporter system that visualizes MKX+ cells has not been developed. Here, we established an hPSC-derived MKX-tdTomato reporter …	SCOPUS:2-s2.0-85141720104	36371298
411	Li, Yixin; Zhang, Qian; Gong, Lijing; Kong, Jun; Wang, Xiaodan; Xu, Guangyuan; Chen, Xujun; Dou, Daolong; Liang, Xiangxiu	Extra-large G proteins regulate disease resistance by directly coupling to immune receptors in Nicotiana benthamiana	2022	PHYTOPATHOLOGY RESEARCH	4	1	49			10.1186/s42483-022-00155-9	0	1	1	0	Heterotrimeric G proteins, comprising G alpha, G beta, and G gamma subunits, are key regulators of eukaryotic intracellular signaling. Extra-large G (XLG) proteins are a subfamily of plant-specific G alpha proteins interacting with plasma membrane-localized receptors to regulate multiple biological processes. The Nicotiana benthamiana genome encodes seven XLG proteins, NbXLG1-7, whose functions i…	WOS:000903329200001
412	Beernink, Bliss M. M.; Lappe, Ryan R. R.; Bredow, Melissa; Whitham, Steven A. A.	Impacts of RNA Mobility Signals on Virus Induced Somatic and Germline Gene Editing	2022	FRONTIERS IN GENOME EDITING	4		925088			10.3389/fgeed.2022.925088	0	1	0	0	Viral vectors are being engineered to deliver CRISPR/Cas9 components systemically in plants to induce somatic or heritable site-specific mutations. It is hypothesized that RNA mobility signals facilitate entry of viruses or single guide RNAs (sgRNAs) into the shoot apical meristem where germline mutations can occur. Our objective was to understand the impact of RNA mobility signals on virus-induc…	WOS:001008635000001	35755451
413	Van Huffel, Kirsten; Stock, Michiel; Ruttink, Tom; De Baets, Bernard	Covering the Combinatorial Design Space of Multiplex CRISPR/Cas Experiments in Plants	2022	FRONTIERS IN PLANT SCIENCE	13		907095			10.3389/fpls.2022.907095	0	1	0	0	Over the past years, CRISPR/Cas-mediated genome editing has revolutionized plant genetic studies and crop breeding. Specifically, due to its ability to simultaneously target multiple genes, the multiplex CRISPR/Cas system has emerged as a powerful technology for functional analysis of genetic pathways. As such, it holds great potential for application in plant systems to discover genetic interact…	WOS:000878809300001	35795354
414	Goetz, Linde; Svanidze, Miranda; Tissier, Alain; Brand Duran, Alejandro	Consumers' Willingness to Buy CRISPR Gene-Edited Tomatoes: Evidence from a Choice Experiment Case Study in Germany	2022	SUSTAINABILITY	14	2	971			10.3390/su14020971	0	1	0	0	The CRISPR gene-editing (GE) breeding method is used to increase the resilience of high-yielding tomato cultivars against pests and diseases, reducing crop protection requirements. This study investigated consumers' willingness to buy CRISPR GE tomatoes in a repeated discrete-choice experiment. We observed a strong positive effect of providing information on the CRISPR breeding technology, while …	WOS:000758399500001
415	Rai A.; Sivalingam P.N.; Senthil-Kumar M.	A spotlight on non-host resistance to plant viruses	2022	PEERJ	10		e12996			10.7717/peerj.12996	0	0	1	0	Plant viruses encounter a range of host defenses including non-host resistance (NHR), leading to the arrest of virus replication and movement in plants. Viruses have limited host ranges, and adaptation to a new host is an atypical phenomenon. The entire genotypes of plant species which are imperceptive to every single isolate of a genetically variable virus species are described as non-hosts. NHR…	SCOPUS:2-s2.0-85127982947	35382007
416	Liang, Shun-Qing; Walkey, Christopher J.; Martinez, Alexa E.; Su, Qin; Dickinson, Mary E.; Wang, Dan; Lagor, William R.; Heaney, Jason D.; Gao, Guangping; Xue, Wen	AAV5 delivery of CRISPR-Cas9 supports effective genome editing in mouse lung airway	2022	MOLECULAR THERAPY	30	1		238	243	10.1016/j.ymthe.2021.10.023	0	1	1	1	Genome editing in the lung has the potential to provide long-term expression of therapeutic protein to treat lung genetic diseases. Yet efficient delivery of CRISPR to the lung remains a challenge. The NIH Somatic Cell Genome Editing (SCGE) Consortium is developing safe and effective methods for genome editing in disease tissues. Methods developed by consortium members are independently validated…	WOS:000744579600005	34695545
417	Giordano, Andrea; Santo Domingo, Miguel; Quadrana, Leandro; Pujol, Marta; Montserrat Martin-Hernandez, Ana; Garcia-Mas, Jordi	CRISPR/Cas9 gene editing uncovers the roles of CONSTITUTIVE TRIPLE RESPONSE 1 and REPRESSOR OF SILENCING 1 in melon fruit ripening and epigenetic regulation	2022	JOURNAL OF EXPERIMENTAL BOTANY	73	12		4022	4033	10.1093/jxb/erac148	0	1	1	1	Knockout mutants of ROS1and CTR1-like show accelerated fruit ripening in melon with the DNA demethylase ROS1contributing to hypomethylation of key ripening genes.Melon (Cucumis melo) has emerged as an alternative model to tomato for studying fruit ripening due to the coexistence of climacteric and non-climacteric varieties. Previous characterization of a major quantitative trait locus (QTL), ETHQ…	WOS:000805399100001	35394503
418	Ji, Shun-Xia; Bi, Si-Yan; Wang, Xiao-Di; Wu, Qiang; Tang, Yan-Hong; Zhang, Gui-Fen; Wan, Fang-Hao; Lue, Zhi-Chuang; Liu, Wan-Xue	First Report on CRISPR/Cas9-Based Genome Editing in the Destructive Invasive Pest Tuta Absoluta (Meyrick) (Lepidoptera: Gelechiidae)	2022	FRONTIERS IN GENETICS	13		865622			10.3389/fgene.2022.865622	0	1	1	1	The tomato leaf miner Tuta absoluta (Meyrick) is one of the world's most destructive pests of tomato, and because of its severe economic impacts, as well as the development of pesticide resistance, the species has been intensively studied, especially in regard to the identification of targets for T. absoluta control. However, functional genomic studies of T. absoluta have been constrained by a la…	WOS:000805558500001	35664294
419	Liu, Cheng-Chen; Liu, Ying-Na; Cheng, Jian-Fei; Guo, Rui; Tian, Li; Wang, Bin	Dual Roles of OsGH3.2 in Modulating Rice Root Morphology and Affecting Arbuscular Mycorrhizal Symbiosis	2022	FRONTIERS IN PLANT SCIENCE	13		853435			10.3389/fpls.2022.853435	0	1	1	1	Several angiosperm GRETCHEN HAGEN 3 (GH3) genes, including tomato SlGH3.4 and rice OsGH3.2 are induced during arbuscular mycorrhizal (AM) symbiosis, but their functions remain largely unclear. Recently, tomato SlGH3.4 was suggested to negatively regulate arbuscule incidence via decreasing auxin levels in colonized cells. In this study, by acquiring rice OsGH3.2pro:beta-glucuronidase (GUS) transge…	WOS:000808042400001	35481141
420	Liu, Bin; Santo Domingo, Miguel; Mayobre, Carlos; Martin-Hernandez, Ana Montserrat; Pujol, Marta; Garcia-Mas, Jordi	Knock-Out of CmNAC-NOR Affects Melon Climacteric Fruit Ripening	2022	FRONTIERS IN PLANT SCIENCE	13		878037			10.3389/fpls.2022.878037	0	1	1	1	Fruit ripening is an important process that affects fruit quality. A QTL in melon, ETHQV6.3, involved in climacteric ripening regulation, has been found to be encoded by CmNAC-NOR, a homologue of the tomato NOR gene. To further investigate CmNAC-NOR function, we obtained two CRISPR/Cas9-mediated mutants (nor-3 and nor-1) in the climacteric Vedrantais . nor-3, containing a 3-bp deletion altering t…	WOS:000815679700001	35755703
421	Liu, Shiming; Zhang, Xiaojun; Xiao, Shenghua; Ma, Jun; Shi, Weijun; Qin, Tao; Xi, Hui; Nie, Xinhui; You, Chunyuan; Xu, Zheng; Wang, Tianyi; Wang, Yujing; Zhang, Zhennan; Li, Jianying; Kong, Jie; Aierxi, Alifu; Yu, Yu; Lindsey, Keith; Klosterman, Steven J.; Zhang, Xianlong; Zhu, Longfu	A Single-Nucleotide Mutation in a GLUTAMATE RECEPTOR-LIKE Gene Confers Resistance to Fusarium Wilt in Gossypium hirsutum	2021	ADVANCED SCIENCE	8	7	2002723			10.1002/advs.202002723	0	1	0	0	Fusarium wilt (FW) disease of cotton, caused by the fungus Fusarium oxysporum f. sp. vasinfectum (Fov), causes severe losses in cotton production worldwide. Though significant advancements have been made in development of FW-resistant Upland cotton (Gossypium hirsutum) in resistance screening programs, the precise resistance genes and the corresponding molecular mechanisms for resistance to Fov r…	WOS:000619435100001	33854882
422	Yu, Jihyeon; Tu, Luhua; Subburaj, Saminathan; Bae, Sangsu; Lee, Geung-Joo	Simultaneous targeting of duplicated genes in Petunia protoplasts for flower color modification via CRISPR-Cas9 ribonucleoproteins	2021	PLANT CELL REPORTS	40	6		1037	1045	10.1007/s00299-020-02593-1	0	1	0	0	We obtained a complete mutant line ofPetuniahaving mutations in bothF3Hgenes via Cas9-ribonucleoproteins delivery, which exhibited a pale purplish pink flower color. The CRISPR-Cas system is now revolutionizing agriculture by allowing researchers to generate various desired mutations in plants at will. In particular, DNA-free genome editing via Cas9-ribonucleoproteins (RNPs) delivery has many adv…	WOS:000571685100003	32959126
423	Mishra, Rukmini; Mohanty, Jatindra Nath; Mahanty, Bijayalaxmi; Joshi, Raj Kumar	A single transcript CRISPR/Cas9 mediated mutagenesis of CaERF28 confers anthracnose resistance in chilli pepper (Capsicum annuum L.)	2021	PLANTA	254	1	5			10.1007/s00425-021-03660-x	0	1	0	0	T-DNA-free homozygous mutant lines developed through a single transcript CRISPR/Cas9 system harboring the desired modification in the CaERF28 locus exhibited significantly enhanced resistance to the anthracnose pathogen Colletotrichum truncatum coupled with the improved expression of defense responsive genes. Anthracnose, caused by Colletotrichum species, is a major disease of chilli (Capsicum an…	WOS:000662225700001	34132917
424	Nagahara, Shiori; Higashiyama, Tetsuya; Mizuta, Yoko	Detection of a biolistic delivery of fluorescent markers and CRISPR/Cas9 to the pollen tube	2021	PLANT REPRODUCTION	34	3		191	205	10.1007/s00497-021-00418-z	0	1	0	0	Biolistic delivery into pollen. In recent years, genome editing techniques, such as the CRISPR/Cas9 system, have been highlighted as a new approach to plant breeding. Agrobacterium-mediated transformation has been widely utilized to generate transgenic plants by introducing plasmid DNA containing CRISPR/Cas9 into plant cells. However, this method has general limitations, such as the limited host …	WOS:000663469300001	34146158
425	Cao, Wenxue; Dong, Xin; Ji, Jialei; Yang, Limei; Fang, Zhiyuan; Zhuang, Mu; Zhang, Yangyong; Lv, Honghao; Wang, Yong; Sun, Peitian; Liu, Yumei; Li, Zhansheng; Han, Fengqing	BoCER1 is essential for the synthesis of cuticular wax in cabbage (Brassica oleracea L. var. capitata)	2021	SCIENTIA HORTICULTURAE	277		109801			10.1016/j.scienta.2020.109801	0	1	0	0	Leafy head color is a very important trait in cabbage breeding. In previous studies, BoCER1 was identified as a candidate gene that was found to be closely related to the glossy phenotype in cabbage lines 10Q-961 and g21-3. In this study, we found that the BoCER1 was expressed in all cabbage tissues, except roots. Moreover, to determine the function of BoCER1 in cabbage, the gene editing vector C…	WOS:000652022900002
426	Shahryari, Alireza; Moya, Noel; Siehler, Johanna; Wang, Xianming; Burtscher, Ingo; Lickert, Heiko	Increasing Gene Editing Efficiency for CRISPR-Cas9 by Small RNAs in Pluripotent Stem Cells	2021	CRISPR JOURNAL	4	4		491	501	10.1089/crispr.2021.0014	0	1	0	0	Gene manipulations of human induced pluripotent stem cells (iPSCs) by CRISPR-Cas9 genome engineering are widely used for disease modeling and regenerative medicine applications. There are two competing pathways, non-homologous end joining (NHEJ) and homology directed repair (HDR) that correct the double-strand break generated by CRISPR-Cas9. Here, we improved gene editing efficiency of gene knock…	WOS:000687302200006	34406042
427	Chai L.-X.; Dong K.; Liu S.-Y.; Zhang Z.; Zhang X.-P.; Tong X.; Zhu F.-F.; Zou J.-Z.; Wang X.-B.	A putative nuclear copper chaperone promotes plant immunity in Arabidopsis	2021	JOURNAL OF EXPERIMENTAL BOTANY	71	20		6684	6696	10.1093/JXB/ERAA401	0	0	1	0	Copper is essential for many metabolic processes but must be sequestrated by copper chaperones. It is well known that plant copper chaperones regulate various physiological processes. However, the functions of copper chaperones in the plant nucleus remain largely unknown. Here, we identified a putative copper chaperone induced by pathogens (CCP) in Arabidopsis thaliana. CCP harbors a classical MX…	SCOPUS:2-s2.0-85098219658	32865553
428	Perez-Canamas, Miryam; Hevia, Elizabeth; Katsarou, Konstantina; Hernandez, Carmen	Genetic evidence for the involvement of Dicer-like 2 and 4 as well as Argonaute 2 in the Nicotiana benthamiana response against Pelargonium line pattern virus	2021	JOURNAL OF GENERAL VIROLOGY	102	10	1656			10.1099/jgv.0.001656	0	1	0	0	In plants, RNA silencing functions as a potent antiviral mechanism. Virus-derived double-stranded RNAs (dsRNAs) trigger this mechanism, being cleaved by Dicer-like (DCL) enzymes into virus small RNAs (vsRNAs). These vsRNAs guide sequence-specific RNA degradation upon their incorporation into an RNA-induced silencing complex (RISC) that contains a slicer of the Argonaute (AGO) family. Host RNA dep…	WOS:000743761200005	34623234
429	Zhang M.; Lai W.; Zhu Y.; Chen S.; Zhou K.; Ao X.; He L.; Yang Y.; Zou L.; Liu A.; Yao K.; Liu S.	Purification and characterization of a novel cypermethrin-hydrolyzing esterase from Bacillus licheniformis B-1	2021	JOURNAL OF FOOD SCIENCE	86	4		1475	1487	10.1111/1750-3841.15662	0	0	1	0	Abstract: Cypermethrin (CY) is a synthetic pyrethroid widely used to control insect pests and it elicits a toxic effect on the human body. In this study, Bacillus licheniformis B-1 isolated from tea garden soil was used to degrade CY effectively. A specific enzyme was mainly localized in the extracellular compartments of B-1. This enzyme was identified as an esterase that could be produced withou…	SCOPUS:2-s2.0-85101866762	33655547
430	Bhat, Mujtaba Aamir; Mir, Rakeeb Ahmad; Kumar, Vijay; Shah, Ali Asghar; Zargar, Sajad Majeed; Rahman, Safikur; Jan, Arif Tasleem	Mechanistic insights of CRISPR/Cas-mediated genome editing towards enhancing abiotic stress tolerance in plants	2021	PHYSIOLOGIA PLANTARUM	172	2		1255	1268	10.1111/ppl.13359	0	1	0	0	Abiotic stresses such as temperature (high/low), drought, salinity, and others make the environment hostile to plants. Abiotic stressors adversely affect plant growth and development; and thereby makes a direct impact on overall plant productivity. Plants confront stress by developing an internal defense system orchestrated by compatible solutes, reactive oxygen species scavengers and phytohormon…	WOS:000620066400001	33576013
431	Chen, Siyu; Zhang, Na; Zhou, Ganghua; Hussain, Saddam; Ahmed, Sajjad; Tian, Hainan; Wang, Shucai	Knockout of the entire family of AITR genes in Arabidopsis leads to enhanced drought and salinity tolerance without fitness costs	2021	BMC PLANT BIOLOGY	21	1	137			10.1186/s12870-021-02907-9	0	1	0	0	BackgorundEnvironmental stresses including abiotic stresses and biotic stresses limit yield of plants. Stress-tolerant breeding is an efficient way to improve plant yield under stress conditions. Genome editing by CRISPR/Cas9 can be used in molecular breeding to improve agronomic traits in crops, but in most cases, with fitness costs. The plant hormone ABA regulates plant responses to abiotic str…	WOS:000630096900002	33726681
432	Bente, Heinrich; Foerster, Andrea M.; Lettner, Nicole; Scheidid, Ortrun Mittelsten	Polyploidy-associated paramutation in Arabidopsis is determined by small RNAs, temperature, and allele structure	2021	PLOS GENETICS	17	3	e1009444			10.1371/journal.pgen.1009444	0	1	0	0	Paramutation is a form of non-Mendelian inheritance in which the expression of a paramutable allele changes when it encounters a paramutagenic allele. This change in expression of the paramutable alleles is stably inherited even after segregation of both alleles. While the discovery of paramutation and studies of its underlying mechanism were made with alleles that change plant pigmentation, para…	WOS:000627481100004	33690630
433	Hasley, Jeremieh Abram R.; Navet, Natasha; Tian, Miaoying	CRISPR/Cas9-mediated mutagenesis of sweet basil candidate susceptibility gene ObDMR6 enhances downy mildew resistance	2021	PLOS ONE	16	6	e0253245			10.1371/journal.pone.0253245	0	1	0	0	Sweet basil (Ocimum basilicum) is an economically important allotetraploid (2n = 4x = 48) herb whose global production is threatened by downy mildew disease caused by the obligate biotrophic oomycete, Peronospora belbahrii. Generation of disease resistant cultivars by mutagenesis of susceptibility (S) genes via CRISPR/Cas9 is currently one of the most promising strategies to maintain favored trai…	WOS:000664642700098	34111225
434	Hinge V.R.; Chavhan R.L.; Kale S.P.; Suprasanna P.; Kadam U.S.	Engineering Resistance Against Viruses in Field Crops Using CRISPRCas9	2021	CURRENT GENOMICS	22	3		214	231	10.2174/1389202922666210412102214	0	0	1	0	Food security is threatened by various biotic stresses that affect the growth and production of agricultural crops. Viral diseases have become a serious concern for crop plants as they incur huge yield losses. The enhancement of host resistance against plant viruses is a priority for the effective management of plant viral diseases. However, in the present context of the climate change scenario, …	SCOPUS:2-s2.0-85117881790	34975291
435	Liu, Qibing; Wang, Siwei; Long, Juying; Chen, Zhuoyue; Yang, Bing; Lin, Fei	Functional Identification of the Xanthomonas oryzae pv. oryzae Type I-C CRISPR-Cas System and Its Potential in Gene Editing Application	2021	FRONTIERS IN MICROBIOLOGY	12		686715			10.3389/fmicb.2021.686715	0	1	0	0	The type I clustered regularly interspaced short palindromic repeats (CRISPR)/CRISPR-associated (Cas) system is one of five adaptive immune systems and exists widely in bacteria and archaea. In this study, we showed that Xanthomonas oryzae pv. oryzae (Xoo) possesses a functional CRISPR system by engineering constructs mimicking its CRISPR cassette. CRISPR array analysis showed that the TTC at the…	WOS:000691407600001	34475857
436	Farooq, Muhammad; Park, Jae-Ryoung; Jang, Yoon-Hee; Kim, Eun-Gyeong; Kim, Kyung-Min	Rice Cultivars Under Salt Stress Show Differential Expression of Genes Related to the Regulation of Na+/K+ Balance	2021	FRONTIERS IN PLANT SCIENCE	12		680131			10.3389/fpls.2021.680131	0	1	0	0	Soil salinity is a major problem in agriculture because high accumulation of Na+ ions in plants causes toxicity that can result in yield reduction. Na+/K+ homeostasis is known to be important for salt tolerance in plants. Na+/K+ homeostasis in rice (Oryza sativa L.) involves nine high-affinity K+ transporter (HKT) encoding Na+-K+ symporter, five OsNHX Na+/H+ antiporters, and OsSOS1 Na+/K+ antipor…	WOS:000684987600005	34484255
437	Ma, Liang; Sun, Yali; Ruan, Xinsen; Huang, Pei-Cheng; Wang, Shi; Li, Shunfa; Zhou, Yu; Wang, Fang; Cao, Yu; Wang, Qing; Wang, Zhenhua; Kolomiets, Michael V.; Gao, Xiquan	Genome-Wide Characterization of Jasmonates Signaling Components Reveals the Essential Role of ZmCOI1a-ZmJAZ15 Action Module in Regulating Maize Immunity to Gibberella Stalk Rot	2021	INTERNATIONAL JOURNAL OF MOLECULAR SCIENCES	22	2	870			10.3390/ijms22020870	0	1	0	0	Gibberella stalk rot (GSR) by Fusarium graminearum causes significant losses of maize production worldwide. Jasmonates (JAs) have been broadly known in regulating defense against pathogens through the homeostasis of active JAs and COI-JAZ-MYC function module. However, the functions of different molecular species of JAs and COI-JAZ-MYC module in maize interactions with Fusarium graminearum and reg…	WOS:000611325000001	33467172
438	Mahas, Ahmed; Hassan, Norhan; Aman, Rashid; Marsic, Tin; Wang, Qiaochu; Ali, Zahir; Mahfouz, Magdy M.	LAMP-Coupled CRISPR-Cas12a Module for Rapid and Sensitive Detection of Plant DNA Viruses	2021	VIRUSES-BASEL	13	3	466			10.3390/v13030466	0	1	0	0	One important factor for successful disease management is the ability to rapidly and accurately identify the causal agent. Plant viruses cause severe economic losses and pose a serious threat to sustainable agriculture. Therefore, optimization of the speed, sensitivity, feasibility, portability, and accuracy of virus detection is urgently needed. Here, we developed a clustered regularly interspac…	WOS:000634243900001	33808947
439	Koh, Serry; Choi, Youri; Lee, Joo Young; Jang, Jiyoung; Choi, Kyuwhan	Global Patent Trends in New Breeding Technology for Crop Improvement	2021	KOREAN JOURNAL OF BREEDING SCIENCE	53	4		337	349	10.9787/KJBS.2021.53.4.337	0	1	0	0	New Breeding Technology (NBT) refers to gene editing technologies that are used to develop crop plants with beneficial traits,from biotic/abiotic resistance to nutritional enhancement, including zinc finger nucleases (ZFN), transcription activator-like effector nucleases,clustered regularly interspaced short palindromic repeats (CRISPR)/CRISPR-associated protein 9, meganucleases, and oligo direct…	KJD:ART002780509
440	Nam Phuong Kieu; Lenman, Marit; Wang, Eu Sheng; Petersen, Bent Larsen; Andreasson, Erik	Mutations introduced in susceptibility genes through CRISPR/Cas9 genome editing confer increased late blight resistance in potatoes	2021	SCIENTIFIC REPORTS	11	1	4487			10.1038/s41598-021-83972-w	0	1	1	1	The use of pathogen-resistant cultivars is expected to increase yield and decrease fungicide use in agriculture. However, in potato breeding, increased resistance obtained via resistance genes (R-genes) is hampered because R-gene(s) are often specific for a pathogen race and can be quickly overcome by the evolution of the pathogen. In parallel, susceptibility genes (S-genes) are important for pat…	WOS:000626812400004	33627728
441	Huang, Wen R. H.; Schol, Christiaan; Villanueva, Sergio L.; Heidstra, Renze; Joosten, Matthieu H. A. J.	Knocking out SOBIR1 in Nicotiana benthamiana abolishes functionality of transgenic receptor-like protein Cf-4	2021	PLANT PHYSIOLOGY	185	2		290	294	10.1093/plphys/kiaa047	0	1	0	1	Knocking out SOBIR1 in Nicotiana benthamiana by CRISPR/Cas9, abolishes the functionality of the transgenic receptor-like protein Cf-4, recognizing the Avr4 effector of the fungus Cladosporium fulvum.	WOS:000637327400005	33721902
442	Zhang, Zi-Hui; Jin, Jing-Hao; Sheng, Gui-Lin; Xing, Yu-Ping; Liu, Wang; Zhou, Xue; Liu, Yi-Qing; Chen, Xiao-Ren	A Small Cysteine-Rich Phytotoxic Protein of Phytophthora capsici Functions as Both Plant Defense Elicitor and Virulence Factor	2021	MOLECULAR PLANT-MICROBE INTERACTIONS	34	8		891	903	10.1094/MPMI-01-21-0025-R	0	1	1	1	Small cysteine-rich (SCR) proteins, including fungal avirulence proteins, play important roles in pathogen-plant interactions. SCR protein-encoding genes have been discovered in the genomes of Phytophthora pathogens but their functions during pathogenesis remain obscure. Here, we report the characteri-zation of one Phytophthora capsici SCR protein (namely, SCR82) with similarity to Phytophthora c…	WOS:000719049900002	33819070
443	Hu, Guojian; Huang, Baowen; Wang, Keke; Frasse, Pierre; Maza, Elie; Djari, Anis; Benhamed, Moussa; Gallusci, Philippe; Li, Zhengguo; Zouine, Mohamed; Bouzayen, Mondher	Histone posttranslational modifications rather than DNA methylation underlie gene reprogramming in pollination-dependent and pollination-independent fruit set in tomato	2021	NEW PHYTOLOGIST	229	2		902	919	10.1111/nph.16902	0	1	1	1	Fruit formation comprises a series of developmental transitions among which the fruit set process is essential in determining crop yield. Yet, our understanding of the epigenetic landscape remodelling associated with the flower-to-fruit transition remains poor.We investigated the epigenetic and transcriptomic reprogramming underlying pollination-dependent and auxin-induced flower-to-fruit transit…	WOS:000583516500001	32875585
444	Lin, Po-An; Chen, Yintong; Chaverra-Rodriguez, Duverney; Heu, Chan Chin; Bin Zainuddin, Nursyafiqi; Sidhu, Jagdeep Singh; Peiffer, Michelle; Tan, Ching-Wen; Helms, Anjel; Kim, Donghun; Ali, Jared; Rasgon, Jason L.; Lynch, Jonathan; Anderson, Charles T.; Felton, Gary W.	Silencing the alarm: an insect salivary enzyme closes plant stomata and inhibits volatile release	2021	NEW PHYTOLOGIST	230	2		793	803	10.1111/nph.17214	0	1	1	1	Herbivore-induced plant volatiles (HIPVs) are widely recognized as an ecologically important defensive response of plants against herbivory. Although the induction of this 'cry for help' has been well documented, only a few studies have investigated the inhibition of HIPVs by herbivores and little is known about whether herbivores have evolved mechanisms to inhibit the release of HIPVs.To examine…	WOS:000618396400001	33459359
445	Wang, Yong; Xu, Jiajing; He, Zhaofeng; Hu, Ning; Luo, Wenqiao; Liu, Xiaoyu; Shi, Xue; Liu, Tianxiang; Jiang, Qinqin; An, Peipei; Liu, Le; Sun, Yulin; Jetter, Reinhard; Li, Chunlian; Wang, Zhonghua	BdFAR4, a root-specific fatty acyl-coenzyme A reductase, is involved in fatty alcohol synthesis of root suberin polyester in Brachypodium distachyon	2021	PLANT JOURNAL	106	5		1468	1483	10.1111/tpj.15249	0	1	1	1	Suberin is a complex hydrophobic polymer of aliphatic and phenolic compounds which controls the movement of gases, water, and solutes and protects plants from environmental stresses and pathogenic infection. The synthesis and regulatory pathways of suberin remain unknown in Brachypodium distachyon. Here we describe the identification of a B. distachyon gene, BdFAR4, encoding a fatty acyl-coenzyme…	WOS:000643141300001	33768632
446	Wang, Wang; Liu, Jiangmiao; Wang, Hai; Li, Tong; Zhao, Huien	A highly efficient regeneration, genetic transformation system and induction of targeted mutations using CRISPR/Cas9 in Lycium ruthenicum	2021	PLANT METHODS	17	1	71			10.1186/s13007-021-00774-x	0	1	1	1	CRISPR/Cas9 is a rapidly developing genome editing technology in various biological systems due to its efficiency, portability, simplicity and versatility. This editing technology has been successfully applied in in several important plants of Solanaceae such as tomato, tobacco, potato, petunia and groundcherry. Wolfberry ranked the sixth among solanaceous crops of outstanding importance in China…	WOS:000669294400001	34217355
447	Li, Zhen-Chao; Ren, Qian-Wei; Guo, Yan; Ran, Jie; Ren, Xiao-Tian; Wu, Ni-Ni; Xu, Hui-Yang; Liu, Xia; Liu, Jian-Zhong	Dual Roles of GSNOR1 in Cell Death and Immunity in Tetraploid Nicotiana tabacum	2021	FRONTIERS IN PLANT SCIENCE	12		596234			10.3389/fpls.2021.596234	0	1	1	1	S-nitrosoglutathione reductase 1 (GSNOR1) is the key enzyme that regulates cellular homeostasis of S-nitrosylation. Although extensively studied in Arabidopsis, the roles of GSNOR1 in tetraploid Nicotiana species have not been investigated previously. To study the function of NtGSNOR1, we knocked out two NtGSNOR1 genes simultaneously in Nicotiana tabacum using clustered regularly interspaced shor…	WOS:000620798000001	33643341
448	Vazquez-Vilar, Marta; Garcia-Carpintero, Victor; Selma, Sara; Bernabe-Orts, Joan M.; Sanchez-Vicente, Javier; Salazar-Sarasua, Blanca; Ressa, Arianna; de Paola, Carmine; Ajenjo, Maria; Quintela, Jose Carlos; Fernandez-del-Carmen, Asun; Granell, Antonio; Orzaez, Diego	The GB4.0 Platform, an All-In-One Tool for CRISPR/Cas-Based Multiplex Genome Engineering in Plants	2021	FRONTIERS IN PLANT SCIENCE	12		689937			10.3389/fpls.2021.689937	0	1	0	1	CRISPR/Cas ability to target several loci simultaneously (multiplexing) is a game-changer in plant breeding. Multiplexing not only accelerates trait pyramiding but also can unveil traits hidden by functional redundancy. Furthermore, multiplexing enhances dCas-based programmable gene expression and enables cascade-like gene regulation. However, the design and assembly of multiplex constructs compr…	WOS:000673688900001	34276739
449	Huong, Duyen Do Tran; Rajalingam, Nagendran; Lee, Yong Hoon	Characterization of Virulence Function of Pseudomonas cichorii Avirulence Protein E1 (AvrE1) during Host Plant Infection	2021	PLANT PATHOLOGY JOURNAL	37	5		494	501	10.5423/PPJ.NT.07.2021.0108	0	1	0	1	Pseudomonas cichorii secretes effectors that suppress defense mechanisms in host plants. However, the function of these effectors, including avirulence protein E1 (AvrE1), in the pathogenicity of P. cichorii, remains unexplored. In this study, to investigate the function of avrE1 in P. cichorii JBC1 (PcJBC1), we created an avrE1-deficient mutant (JBC1(Delta avrE1)) using CRISPR/ Cas9. The disease…	WOS:000709047100010	34847636
450	Wolabu, Tezera W.; Park, Jong-Jin; Chen, Miao; Cong, Lili; Ge, Yaxin; Jiang, Qingzhen; Debnath, Smriti; Li, Guangming; Wen, Jiangqi; Wang, Zengyu	Improving the genome editing efficiency of CRISPR/Cas9 in Arabidopsis andMedicago truncatula	2020	PLANTA	252	2	15			10.1007/s00425-020-03415-0	0	1	0	0	An improved CRISPR/Cas9 system with the Arabidopsis UBQ10 promoter-driven Cas9 exhibits consistently high mutation efficiency in Arabidopsis and M. truncatula. CRISPR/Cas9 is a powerful genome editing technology that has been applied in several crop species for trait improvement due to its simplicity, versatility, and specificity. However, the mutation efficiency of CRISPR/Cas9 in Arabidopsis and…	WOS:000546724500001	32642859
451	Chang, Ai-Xia; Chen, Biao; Yang, Ai-Guo; Hu, Ri-Sheng; Feng, Quan-Fu; Chen, Ming; Yang, Xiao-Ning; Luo, Cheng-Gang; Li, Yang-Yang; Wang, Yuan-Ying	The trichome-specific acetolactate synthase NtALS1 gene, is involved in acylsugar biosynthesis in tobacco (Nicotiana tabacumL.)	2020	PLANTA	252	1	13			10.1007/s00425-020-03418-x	0	1	0	0	NtALS1is specifically expressed in glandular trichomes, and can improve the content of acylsugars in tobacco. Abtract The glandular trichomes of many species in the Solanaceae family play an important role in plant defense. These epidermal outgrowths exhibit specialized secondary metabolism, including the production of structurally diverse acylsugars that function in defense against insects and h…	WOS:000548796200001	32621079
452	Ding, Na; Qin, Qiulin; Wu, Xia; Miller, Robert; Zaitlin, David; Li, Dandan; Yang, Shengming	Antagonistic regulation of axillary bud outgrowth by the BRANCHED genes in tobacco	2020	PLANT MOLECULAR BIOLOGY	103	1-2		185	196	10.1007/s11103-020-00983-3	0	1	0	0	As a key integrator of shoot branching, BRANCHED 1 (BRC1) coordinates and is orchestrated by endogenous and environmental signals involved in the regulation of axillary bud outgrowth. In the present study, we characterized the regulatory roles of five BRC gene members in tobacco (Nicotiana tabacum L.) using CRISPR site-directed mutagenesis and overexpression assays. It was shown that lateral bran…	WOS:000517720100002	32124178
453	Ruan, Chunsheng; Sun, Linlin; Kroshilina, Alexandra; Beckers, Lien; De Jager, Philip; Bradshaw, Elizabeth M.; Hasson, Samuel A.; Yang, Guang; Elyaman, Wassim	A novel Tmem119-tdTomato reporter mouse model for studying microglia in the central nervous system	2020	BRAIN BEHAVIOR AND IMMUNITY	83			180	191	10.1016/j.bbi.2019.10.009	0	1	0	0	Microglia are resident immune cells of the central nervous system (CNS). The exact role of microglia in CNS disorders is not clear due to lack of tools to discriminate between microglia and infiltrating myeloid cells. Here, we present a novel reporter mouse model targeting a microglia-specific marker, TMEM119, for studying microglia in health and disease. By placing a reporter cassette (GSG-3xFla…	WOS:000504374700020	31604143
454	Piri A.; Sahebzadeh N.; Zibaee A.; Sendi J.J.; Shamakhi L.; Shahriari M.	Toxicity and physiological effects of ajwain (Carum copticum, Apiaceae) essential oil and its major constituents against Tuta absoluta (Meyrick) (Lepidoptera: Gelechiidae)	2020	CHEMOSPHERE	256		127103			10.1016/j.chemosphere.2020.127103	0	0	1	0	The effects of Ajwain essential oil and its major constituents were investigated against newly fourth instar larvae of Tuta absoluta, a major pest of tomato cropping in Iran and other parts of the world. The study included individual efficacy of each compound and determination of their synergistic or antagonistic efficacy. We also determined the activities of detoxifying enzymes in treated insect…	SCOPUS:2-s2.0-85084843316	32447114
455	Chen, Yating; Mao, Wenwen; Liu, Ting; Feng, Qianqian; Li, Li; Li, Bingbing	Genome Editing as A Versatile Tool to Improve Horticultural Crop Qualities	2020	HORTICULTURAL PLANT JOURNAL	6	6		372	384	10.1016/j.hpj.2020.11.004	0	1	0	0	The quality traits of horticultural crops, including the accumulation of nutrients and flavor substances, morphology, and texture, affect the palatability and nutritional value. For many years, efforts have been made to improve the quality of horticultural crops. The recent establishment of gene editing technology, with its potential applications in horticultural crops, provides a strategy for ac…	WOS:000597061600003
456	Kishimoto S.; Oda-Yamamizo C.; Ohmiya A.	Heterologous expression of xanthophyll esterase genes affects carotenoid accumulation in petunia corollas	2020	SCIENTIFIC REPORTS	10	1	1299			10.1038/s41598-020-58313-y	0	0	1	0	The majority of carotenoids in petals are xanthophylls and most of these xanthophylls are esterified with fatty acids. Although petunia (Petunia x hybrida) is an important ornamental plant, it cannot accumulate enough carotenoids to have deep-yellow flowers. Our previous study suggested that low esterification activity causes low carotenoid accumulation in petunia corollas. Here, we introduced xa…	SCOPUS:2-s2.0-85078412068	31992834
457	Nagaki, K.; Yamaji, N.	Decrosslinking enables visualization of RNA-guided endonuclease-in situ labeling signals for DNA sequences in plant tissues	2020	JOURNAL OF EXPERIMENTAL BOTANY	71	6		1792	1800	10.1093/jxb/erz534	0	1	0	0	Information about the positioning of individual loci in the nucleus and the status of epigenetic modifications at these loci in each cell contained in plant tissue increases our understanding of how cells in a tissue coordinate gene expression. To obtain such information, a less damaging method of visualizing DNA in tissue that can be used with immunohistochemistry is required. Recently, a less d…	WOS:000545408900006	31784756
458	Ariga, Hirotaka; Toki, Seiichi; Ishibashi, Kazuhiro	Potato Virus X Vector-Mediated DNA-Free Genome Editing in Plants	2020	PLANT AND CELL PHYSIOLOGY	61	11		1946	1953	10.1093/pcp/pcaa123	0	1	0	0	Genome editing technology is important for plant science and crop breeding. Genome-edited plants prepared using general CRISPR-Cas9 methods usually contain foreign DNA, which is problematic for the production of genome-edited transgene-free plants for vegetative propagation or highly heterozygous hybrid cultivars. Here, we describe a method for highly efficient targeted mutagenesis in Nicotiana b…	WOS:000607174400012	32991731
459	Graham, Nathaniel; Patil, Gunvant B.; Bubeck, David M.; Dobert, Raymond C.; Glenn, Kevin C.; Gutsche, Annie T.; Kumar, Sandeep; Lindbo, John A.; Maas, Luis; May, Gregory D.; Vega-Sanchez, Miguel E.; Stupar, Robert M.; Morrell, Peter L.	Plant Genome Editing and the Relevance of Off-Target Changes1[OPEN]	2020	PLANT PHYSIOLOGY	183	4		1453	1471	10.1104/pp.19.01194	0	1	0	0	With well-designed protocols and guide RNAs, off-target changes induced by site-directed nucleases are negligible with fewer genetic differences than from standing variation or induced mutagenesis.Site-directed nucleases (SDNs) used for targeted genome editing are powerful new tools to introduce precise genetic changes into plants. Like traditional approaches, such as conventional crossing and in…	WOS:000562788100014
460	Hahn, Florian; Korolev, Andrey; Sanjurjo Loures, Laura; Nekrasov, Vladimir	A modular cloning toolkit for genome editing in plants	2020	BMC PLANT BIOLOGY	20	1	179			10.1186/s12870-020-02388-2	0	1	0	0	CRISPR/Cas has recently become a widely used genome editing tool in various organisms, including plants. Applying CRISPR/Cas often requires delivering multiple expression units into plant and hence there is a need for a quick and easy cloning procedure. The modular cloning (MoClo), based on the Golden Gate (GG) method, has enabled development of cloning systems with standardised genetic parts, e.…	WOS:000530130300001	32326901
461	Kim, Hyeran; Choi, Jisun; Won, Kang-Hee	A stable DNA-free screening system for CRISPR/RNPs-mediated gene editing in hot and sweet cultivars of Capsicum annuum	2020	BMC PLANT BIOLOGY	20	1	449			10.1186/s12870-020-02665-0	0	1	0	0	DNA-free, clustered regularly interspaced short palindromic repeats (CRISPR)-associated protein (Cas) ribonucleoprotein (RNP)-based genome editing is a simple, convincing, and promising tool for precision crop breeding. The efficacy of designed CRISPR-based genome editing tools is a critical prerequisite for successful precision gene editing in crops.ResultsThis study demonstrates that soil-grown…	WOS:000576918500002	33004008
462	Xu, Junjun; Zheng, Zheng; Du, Xuguang; Shi, Bingbo; Wang, Jichang; Gao, Dengfeng; Zhu, Qianqian; Chen, Xinze; Han, Jianyong	A cytokine screen using CRISPR-Cas9 knock-in reporter pig iPS cells reveals that Activin A regulates NANOG	2020	STEM CELL RESEARCH & THERAPY	11	1	67			10.1186/s13287-020-1588-z	0	1	0	0	NANOG functions as the gateway for the generation of pluripotent stem cells (PSCs) in mice and humans. NANOG is a transcription factor highly expressed in pig pre-implantation embryos, indicating that it is a conserved pluripotency-associated factor. However, pig NANOG reporter PSCs have yet to be established, and the regulation of pluripotency by NANOG is not fully understood in this animal. Met…	WOS:000517233900004	32070424
463	Qin Q.; Li G.; Jin L.; Huang Y.; Wang Y.; Wei C.; Xu Z.; Yang Z.; Wang H.; Li Y.	Auxin response factors (ARFs) differentially regulate rice antiviral immune response against rice dwarf virus	2020	PLOS PATHOGENS	16	12	e1009118			10.1371/journal.ppat.1009118	0	0	1	0	There are 25 auxin response factors (ARFs) in the rice genome, which play critical roles in regulating myriad aspects of plant development, but their role (s) in host antiviral immune defense and the underneath mechanism remain largely unknown. By using the rice-rice dwarf virus (RDV) model system, here we report that auxin signaling enhances rice defense against RDV infection. In turn, RDV infec…	SCOPUS:2-s2.0-85097673605	33264360
464	Aman, Rashid; Mahas, Ahmed; Marsic, Tin; Hassan, Norhan; Mahfouz, Magdy M.	Efficient, Rapid, and Sensitive Detection of Plant RNA Viruses With One-Pot RT-RPA-CRISPR/Cas12a Assay	2020	FRONTIERS IN MICROBIOLOGY	11		610872			10.3389/fmicb.2020.610872	0	1	0	0	Most viruses that infect plants use RNA to carry their genomic information; timely and robust detection methods are crucial for efficient control of these diverse pathogens. The RNA viruses, potexvirus (Potexvirus, family Alphaflexiviridae), potyvirus (Potyvirus, family Potyviridae), and tobamovirus (Tobamovirus, family Virgaviridae) are among the most economically damaging pathogenic plant virus…	WOS:000603623900001	33391239
465	Nicolas Gonzalez, Matias; Alejandra Messa, Gabriela; Andersson, Mariette; Turesson, Helle; Olsson, Niklas; Falt, Ann-Sofie; Storani, Leonardo; Decima Oneto, Cecilia Andrea; Hofvander, Per; Enrique Feingold, Sergio	Reduced Enzymatic Browning in Potato Tubers by Specific Editing of a Polyphenol Oxidase Gene via Ribonucleoprotein Complexes Delivery of the CRISPR/Cas9 System	2020	FRONTIERS IN PLANT SCIENCE	10		1649			10.3389/fpls.2019.01649	0	1	0	0	Polyphenol Oxidases (PPOs) catalyze the conversion of phenolic substrates to quinones, leading to the formation of dark-colored precipitates in fruits and vegetables. This process, known as enzymatic browning, is the cause of undesirable changes in organoleptic properties and the loss of nutritional quality in plant-derived products. In potato (Solanum tubersoum L.), PPOs are encoded by a multi-g…	WOS:000508838000001	31998338
466	Sheng, Xiabing; Sung, Zhizhong; Wang, Xuefeng; Tan, Yanning; Yu, Dong; Yuan, Guilong; Yuan, Dingyang; Duan, Meijuan	Improvement of the Rice Easy-to-Shatter Trait via CRISPR/Cas9-Mediated Mutagenesis of the qSH1 Gene	2020	FRONTIERS IN PLANT SCIENCE	11		619			10.3389/fpls.2020.00619	0	1	0	0	Easy-to-shatter trait is a major cause of rice crop yield losses, emphasizing the economic value of developing elite rice cultivars with reduced seed shattering capable of achieving higher yields. In the present study, we describe the development of new indica rice lines that exhibit lower rates of seed shattering following the targeted CRISPR/Cas9-mediated editing of the qSH1 gene. We were able …	WOS:000540606900001	32528496
467	Gao, Qingsong; Li, Gang; Sun, Hui; Xu, Ming; Wang, Huanhuan; Ji, Jianhui; Wang, Di; Yuan, Caiyong; Zhao, Xiangxiang	Targeted Mutagenesis of the Rice FW 2.2-Like Gene Family Using the CRISPR/Cas9 System Reveals OsFWL4 as a Regulator of Tiller Number and Plant Yield in Rice	2020	INTERNATIONAL JOURNAL OF MOLECULAR SCIENCES	21	3	809			10.3390/ijms21030809	0	1	0	0	The FW2.2-like (FWL) genes encode cysteine-rich proteins with a placenta-specific 8 domain. They play roles in cell division and organ size control, response to rhizobium infection, and metal ion homeostasis in plants. Here, we target eight rice FWL genes using the CRISPR/Cas9 system delivered by Agrobacterium-mediated transformation. We successfully generate transgenic T-0 lines for 15 of the 16…	WOS:000522551602022	31991936
468	Cadena-Zamudio J.D.; Nicasio-Torres P.; Monribot-Villanueva J.L.; Guerrero-Analco J.A.; Ibarra-Laclette E.	Integrated analysis of the transcriptome and metabolome of Cecropia obtusifolia: A plant with high chlorogenic acid content traditionally used to treat diabetes mellitus	2020	INTERNATIONAL JOURNAL OF MOLECULAR SCIENCES	21	20	7572	1	27	10.3390/ijms21207572	0	0	1	0	This investigation cultured Cecropia obtusifolia cells in suspension to evaluate the effect of nitrate deficiency on the growth and production of chlorogenic acid (CGA), a secondary metabolite with hypoglycemic and hypolipidemic activity that acts directly on type 2 diabetes mellitus. Using cell cultures in suspension, a kinetics time course was established with six time points and four total nit…	SCOPUS:2-s2.0-85092932746	33066422
469	Wei, Zunzheng; Arazi, Tzahi; Hod, Nofar; Zohar, Matat; Isaacson, Tal; Doron-Faigenboim, Adi; Reznik, Noam; Yedidia, Iris	Transcriptome Profiling of Ornithogalum dubium Leaves and Flowers to Identify Key Carotenoid Genes for CRISPR Gene Editing	2020	PLANTS-BASEL	9	4	540			10.3390/plants9040540	0	1	0	0	Ornithogalum dubium is a popular ornamental monocot native to South Africa with flower colors ranging from pure white to deep orange. Gene editing based on the CRISPR/Cas9 system has recently been shown to hold potential for color improvement in ornamental flower crops. To apply this approach to Ornithogalum color manipulation, genomic or transcriptomic data must first be collected. Here, cDNA li…	WOS:000539578900134	32326260
470	Hu, Zhihui; Lin, Liangcai; Li, Hongxuan; Li, Ping; Weng, Yanru; Zhang, Cuiying; Yu, Aiqun; Xiao, Dongguang	Engineering Saccharomyces cerevisiae for production of the valuable monoterpene d-limonene during Chinese Baijiu fermentation	2020	JOURNAL OF INDUSTRIAL MICROBIOLOGY & BIOTECHNOLOGY	47	6-7		511	523	10.1007/s10295-020-02284-6	0	1	1	1	d-Limonene, a cyclic monoterpene, possesses citrus-like olfactory property and multi-physiological functions. In this study, the d-limonene synthase (tLS) from Citrus limon was codon-optimized and heterologously expressed in Saccharomyces cerevisiae. The metabolic flux of canonical pathway based on overexpressing endogenous geranyl diphosphate synthase gene (ERG20) and its variant ERG20(F96W-N127…	WOS:000537635100002	32495196
471	Wu, Chih-Hang; Adachi, Hiroaki; De la Concepcion, Juan Carlos; Castells-Graells, Roger; Nekrasov, Vladimir; Kamoun, Sophien	NRC4 Gene Cluster Is Not Essential for Bacterial Flagellin-Triggered Immunity	2020	PLANT PHYSIOLOGY	182	1		455	459	10.1104/pp.19.00859	0	1	0	1	Plants utilise cell surface pattern recognition receptors (PRRs) and intracellular nucleotide-binding domain leucine-rich repeat containing receptors (NLRs) to fend off invading pathogens. Although PRR- and NLR-triggered immunity are generally thought to activate distinct pathways, they can induce similar outputs. However, whether these two pathways converge at some point to potentiate and streng…	WOS:000508968100037	31712307
472	Fan, Ying-lun; Zhang, Xing-hui; Zhong, Li-jing; Wang, Xiu-yuan; Jin, Liang-shen; Lyu, Shan-hua	One-step generation of composite soybean plants with transgenic roots by Agrobacterium rhizogenes-mediated transformation	2020	BMC PLANT BIOLOGY	20	1				10.1186/s12870-020-02421-4	0	1	1	1	Agrobacterium rhizogenes-mediated (ARM) transformation is a highly efficient technique for generating composite plants composed of transgenic roots and wild-type shoot, providing a powerful tool for studying root biology. The ARM transformation has been established in many plant species, including soybean. However, traditional transformation of soybean, transformation efficiency is low. Additiona…	WOS:000535826200002	32397958
473	Xiong, Xingpeng; Liu, Weimiao; Jiang, Jianxia; Xu, Liai; Huang, Li; Cao, Jiashu	Efficient genome editing of Brassica campestris based on the CRISPR/Cas9 system	2019	MOLECULAR GENETICS AND GENOMICS	294	5		1251	1261	10.1007/s00438-019-01564-w	0	1	0	0	Conventional methods for gene function study in Brassica campestris have lots of drawbacks, which greatly hinder the identification of important genes' functions and molecular breeding. The clustered, regularly interspaced, short palindromic repeats (CRISPR) and CRISPR-associated protein 9 (CRISPR/Cas9) system is a versatile tool for genome editing that has been widely utilized in many plant spec…	WOS:000492596900013	31129735
474	Stajic, Ester; Kielkowska, Agnieszka; Murovec, Jana; Bohanec, Borut	Deep sequencing analysis of CRISPR/Cas9 induced mutations by two delivery methods in target model genes and the CENH3 region of red cabbage (Brassica oleracea var. capitata f. rubra)	2019	PLANT CELL TISSUE AND ORGAN CULTURE	139	2		227	235	10.1007/s11240-019-01665-9	0	1	0	0	Comparison of two different transient transformation methods for the validation of sgRNA in red cabbage (B. oleracea var. capitata f. rubra).CRISPR/Cas9 is a versatile and highly efficient genome editing tool used in many different plant species. In the present study, we compared the two most commonly used transient expression methods for genome editing, protoplast transfection and infiltration o…	WOS:000489054300002
475	Uniyal, Ajay Prakash; Mansotra, Komal; Yadav, Sudesh Kumar; Kumar, Vinay	An overview of designing and selection of sgRNAs for precise genome editing by the CRISPR-Cas9 system in plants	2019	3 BIOTECH	9	6	223			10.1007/s13205-019-1760-2	0	1	0	0	A large number of computational tools have been documented in recent years for identification of target-specific valid single-guide (sg) RNAs (18-20 nucleotide long sequence) that is an important component for the efficient utilization of the CRISPR-Cas9 (clustered regularly interspaced short palindromic repeats-CRISPR-associated Protein) system. Despite optimization of Cas9, other major concerns…	WOS:000468744900003	31139538
476	Ruf, Stephanie; Forner, Joachim; Hasse, Claudia; Kroop, Xenia; Seeger, Stefanie; Schollbach, Laura; Schadach, Anne; Bock, Ralph	High-efficiency generation of fertile transplastomic Arabidopsis plants	2019	NATURE PLANTS	5	3		282	289	10.1038/s41477-019-0359-2	0	1	0	0	The development of technologies for the stable genetic transformation of plastid (chloroplast) genomes has been a boon to both basic and applied research. However, extension of the transplastomic technology to major crops and model plants has proven extremely challenging, and the species range of plastid transformation is still very much limited in that most species currently remain recalcitrant …	WOS:000471017200012	30778165
477	Kuzmin, Andrey A.; Ermakova, Veronika V.; Sinenko, Sergey A.; Ponomartsev, Sergey V.; Starkova, Tatiana Y.; Skvortsova, Elena V.; Cherepanova, Olga; Tomilin, Alexey N.	Genetic tool for fate mapping of Oct4 (Pou5f1)-expressing cells and their progeny past the pluripotency stage	2019	STEM CELL RESEARCH & THERAPY	10	1	391			10.1186/s13287-019-1520-6	0	1	0	0	Methods based on site-specific recombinases are widely used in studying gene activities in vivo and in vitro. In these studies, constitutively active or inducible variants of these recombinases are expressed under the control of either lineage-specific or ubiquitous promoters. However, there is a need for more advanced schemes that combine these features with possibilities to choose a time point …	WOS:000507294500013	31843009
478	Elaimy, Ameer L.; Wang, Mengdie; Sheel, Ankur; Brown, Caitlin W.; Walker, Melanie R.; Amante, John J.; Xue, Wen; Chan, Amanda; Baer, Christina E.; Goel, Hira Lal; Mercurio, Arthur M.	Real-time imaging of integrin β4 dynamics using a reporter cell line generated by Crispr/Cas9 genome editing	2019	JOURNAL OF CELL SCIENCE	132	15	jcs231241			10.1242/jcs.231241	0	1	0	0	The ability to monitor changes in the expression and localization of integrins is essential for understanding their contribution to development, tissue homeostasis and disease. Here, we pioneered the use of CRISPR/Cas9 genome editing to tag an allele of the beta 4 subunit of the alpha 6 beta 4 integrin. A td Tomato tag was inserted with a linker at the C-terminus of integrin beta 4 in mouse mamma…	WOS:000481589200016	31262785
479	Roy, Anirban; Zhai, Ying; Ortiz, Jessica; Neff, Michael; Mandal, Bikash; Mukherjee, Sunil Kumar; Pappu, Hanu R.	Multiplexed editing of a begomovirus genome restricts escape mutant formation and disease development	2019	PLOS ONE	14	10	e0223765			10.1371/journal.pone.0223765	0	1	0	0	Whitefly-transmitted begomoviruses cause serious damage to many economically important food, feed, and fiber crops. Numerous vegetable crops are severely affected and chilli leaf curl virus (ChiLCV) is the most dominant and widely distributed begomovirus in chilli (Capsicum annuum) throughout the Indian subcontinent. Recently, CRISPR-Cas9 technology was used as a means to reduce geminivirus repli…	WOS:000532599700033	31644604
480	Charrier, Aurelie; Vergne, Emilie; Dousset, Nicolas; Richer, Andrea; Petiteau, Aurelien; Chevreau, Elisabeth	Efficient Targeted Mutagenesis in Apple and First Time Edition of Pear Using the CRISPR-Cas9 System	2019	FRONTIERS IN PLANT SCIENCE	10		40			10.3389/fpls.2019.00040	0	1	0	0	Targeted genome engineering has emerged as an alternative to classical plant breeding and transgenic methods to improve crop plants. Among other methods (zinc finger nucleases or TAL effector nucleases) the CRISPR-Cas system proved to be the most effective, convenient and least expensive method. In this study, we optimized the conditions of application of this system on apple and explored its fea…	WOS:000458027500001	30787936
481	Reyes-Pérez J.J.; Ruiz-Espinoza F.H.; Hernández-Montiel L.G.; De Lucía B.; Cristiano G.; Murillo-Amador B.	Evaluation of glycosyl-hydrolases, phosphatases, esterases and proteases as potential biomarker for nacl-stress tolerance in Solanum lycopersicum L. Varieties	2019	MOLECULES	24	13	2488			10.3390/molecules24132488	0	0	1	0	Salinity stress limited the production in over 30% of irrigated crops and 7% of dryland agriculture worldwide. The objective was to evaluate the effects of NaCl-stress on the enzymatic activity in tomato. Two experiments were carried out in germination and early vegetative growth stages. The activity of proline and peroxidase of eight varieties (Missouri, Yaqui, Vita, Feroz, Rio Grande, Tropic, A…	SCOPUS:2-s2.0-85068818426	31284667
482	Arizala, Dario; Arif, Mohammad	Genome-Wide Analyses Revealed Remarkable Heterogeneity in Pathogenicity Determinants, Antimicrobial Compounds, and CRISPR-Cas Systems of Complex Phytopathogenic Genus Pectobacterium	2019	PATHOGENS	8	4	247			10.3390/pathogens8040247	0	1	0	0	The Pectobacterium genus comprises pectolytic enterobacteria defined as the causal agents of soft rot, blackleg, and aerial stem rot diseases of potato and economically important crops. In this study, we undertook extensive genome-wide comparative analyses of twelve species that conform the Pectobacterium genus. Bioinformatics approaches outlined a low nucleotide identity of P. parmentieri and P.…	WOS:000506652300090	31756888
483	Nogue, Fabien; Vergne, Philippe; Chevre, Anne-Marie; Chauvin, Jean-Eric; Bouchabke-Coussa, Oumaya; Dejardin, Annabelle; Chevreau, Elisabeth; Hibrand-Saint Oyant, Laurence; Mazier, Marianne; Barret, Pierre; Guiderdoni, Emmanuel; Sallaud, Christophe; Foucrier, Severine; Devaux, Pierre; Rogowsky, Peter M.	Crop plants with improved culture and quality traits for food, feed and other uses	2019	TRANSGENIC RESEARCH	28			65	73	10.1007/s11248-019-00135-4	0	1	1	1	The large French research project GENIUS (2012-2019, https://www6.inra.genius-project_eng/) provides a good showcase of current genome editing techniques applied to crop plants. It addresses a large variety of agricultural species (rice, wheat, maize, tomato, potato, oilseed rape, poplar, apple and rose) together with some models (Arabidopsis, Brachypodium, Physcomitrella). Using targeted mutagen…	WOS:000476520100007	31321686
484	Chen, Xiao-Ren; Zhang, Ye; Li, Hai-Yang; Zhang, Zi-Hui; Sheng, Gui-Lin; Li, Yan-Peng; Xing, Yu-Ping; Huang, Shen-Xin; Tao, Hang; Kuan, Tung; Zhai, Yi; Ma, Wenbo	The RXLR Effector PcAvh1 Is Required for Full Virulence of Phytophthora capsici	2019	MOLECULAR PLANT-MICROBE INTERACTIONS	32	8		986	1000	10.1094/MPMI-09-18-0251-R	0	1	1	1	Plant pathogens employ diverse secreted effector proteins to manipulate host physiology and defense in order to foster diseases. The destructive Phytophthora pathogens encode hundreds of cytoplasmic effectors, which are believed to function inside the plant cells. Many of these cytoplasmic effectors contain the conserved N-terminal RXLR motif. Understanding the virulence function of RXLR effector…	WOS:000477044200009	30811314
485	Wenderoth, Maximilian; Garganese, Francesca; Schmidt-Heydt, Markus; Soukup, Sebastian Tobias; Ippolito, Antonio; Sanzani, Simone Marianna; Fischer, Reinhard	Alternariol as virulence and colonization factor of Alternaria alternata during plant infection	2019	MOLECULAR MICROBIOLOGY	112	1		131	146	10.1111/mmi.14258	0	1	1	1	The filamentous fungus Alternaria alternata is a potent producer of many toxic secondary metabolites, which contaminate food and feed. The most prominent one is the polyketide-derived alternariol (AOH) and its derivative alternariol monomethyl ether (AME). Here, we identified the gene cluster for the biosynthesis of AOH and AME by CRISPR/Cas9-mediated gene inactivation of several biosynthesis gen…	WOS:000474705900009	30947377
486	Wu, Tsung-Meng; Huang, Jian-Zhi; Oung, Hui-Min; Hsu, Yi-Ting; Tsai, Yu-Chang; Hong, Chwan-Yang	H2O2-Based Method for Rapid Detection of Transgene-Free Rice Plants from Segregating CRISPR/Cas9 Genome-Edited Progenies	2019	INTERNATIONAL JOURNAL OF MOLECULAR SCIENCES	20	16	3885			10.3390/ijms20163885	0	1	1	1	Genome-editing techniques such as CRISPR/Cas9 have been widely used in crop functional genomics and improvement. To efficiently deliver the guide RNA and Cas9, most studies still rely on Agrobacterium-mediated transformation, which involves a selection marker gene. However, several limiting factors may impede the efficiency of screening transgene-free genome-edited plants, including the time need…	WOS:000484411100042	31404948
487	Bempelou E.D.; Vontas J.G.; Liapis K.S.; Ziogas V.N.	Biodegradation of chlorpyrifos and 3,5,6-trichloro-2-pyridinol by the epiphytic yeasts Rhodotorula glutinis and Rhodotorula rubra	2018	ECOTOXICOLOGY	27	10		1368	1378	10.1007/s10646-018-1992-7	0	0	1	0	The possible involvement of the epiphytic yeasts Rhodotorula glutinis and Rhodotorula rubra in the biodegradation of the insecticide chlorpyrifos and its metabolite 3,5,6-trichloro-2-pyridinol (TCP), in pure cultures and in plant surfaces (tomato fruits) was investigated. Higher biodegradation rates were observed as the concentration of chlorpyrifos and the inoculum of the microorganisms were inc…	SCOPUS:2-s2.0-85055748998	30343485
488	Adedze, Yawo Mawunyo Nevame; Feng, Baobing; Shi, Lei; Sheng, Zhonghua; Tang, Shaoqing; Wei, Xiangjin; Hu, Peisong	Further insight into the role of KAN1, a member of KANADI transcription factor family in rice	2018	PLANT GROWTH REGULATION	84	2		237	248	10.1007/s10725-017-0335-7	0	1	0	0	The rice EMS-derived mutant leaf adaxialized 1 (lad1) was isolated based on its upward rolling leaf phenotype. Besides the adaxially rolled leaf, many other agronomic traits were also compromised in lad1. The rolling trait was characterized by a noticeable alteration of bulliform cells in the adaxial side of the leaves. Map-based cloning showed a single nucleotide substitution in the promoter reg…	WOS:000425133600003
489	Zhu G.; Wang S.; Huang Z.; Zhang S.; Liao Q.; Zhang C.; Lin T.; Qin M.; Peng M.; Yang C.; Cao X.; Han X.; Wang X.; van der Knaap E.; Zhang Z.; Cui X.; Klee H.; Fernie A.R.; Luo J.; Huang S.	Rewiring of the Fruit Metabolome in Tomato Breeding	2018	CELL	172	1-2		249	261000000000000	10.1016/j.cell.2017.12.019	0	0	1	0	Humans heavily rely on dozens of domesticated plant species that have been further improved through intensive breeding. To evaluate how breeding changed the tomato fruit metabolome, we have generated and analyzed a dataset encompassing genomes, transcriptomes, and metabolomes from hundreds of tomato genotypes. The combined results illustrate how breeding globally altered fruit metabolite content.…	SCOPUS:2-s2.0-85041128334
490	Nakayasu, Masaru; Akiyama, Ryota; Lee, Hyoung Jae; Osakabe, Keishi; Osakabe, Yuriko; Watanabe, Bunta; Sugimoto, Yukihiro; Umemoto, Naoyuki; Saito, Kazuki; Muranaka, Toshiya; Mizutani, Masaharu	Generation of α-solanine-free hairy roots of potato by CRISPR/Cas9 mediated genome editing of the St16DOX gene	2018	PLANT PHYSIOLOGY AND BIOCHEMISTRY	131			70	77	10.1016/j.plaphy.2018.04.026	0	1	0	0	Potato (Solanum tuberosum) is a major food crop, while the most tissues of potato accumulates steroidal glycoalkaloids (SGAs) alpha-solanine and alpha-chaconine. Since SGAs confer a bitter taste on human and show the toxicity against various organisms, reducing the SGA content in the tubers is requisite for potato breeding. However, generation of SGA-free potato has not been achieved yet, althoug…	WOS:000445312700011	29735370
491	Ueda H.; Kurose D.; Kugimiya S.; Mitsuhara I.; Yoshida S.; Tabata J.; Suzuki K.; Kitamoto H.	Disease severity enhancement by an esterase from non-phytopathogenic yeast Pseudozyma antarctica and its potential as adjuvant for biocontrol agents	2018	SCIENTIFIC REPORTS	8	1	16455			10.1038/s41598-018-34705-z	0	0	1	0	The phylloplane yeast Pseudozyma antarctica secretes an esterase, named PaE, and xylanase when cultivated with xylose. We previously observed that the lipophilic layer of Micro-Tom tomato leaves became thinner after the culture filtrate treatment. The leaves developed reduced water-holding ability and became wilted. In this study, the purified enzymes were spotted on Micro-Tom leaves. PaE, but no…	SCOPUS:2-s2.0-85056105129	30405193
492	Wang Z.; Hardcastle T.J.; Pastor A.C.; Yip W.H.; Tang S.; Baulcombe D.C.	A novel DCL2-dependent miRNA pathway in tomato affects susceptibility to RNA viruses	2018	GENES AND DEVELOPMENT	32	17-18		1155	1160	10.1101/gad.313601.118	0	0	1	0	Tomato Dicer-like2 (slDCL2) is a key component of resistance pathways against potato virus X (PVX) and tobacco mosaic virus (TMV). It is also required for production of endogenous small RNAs, including miR6026 and other non-canonical microRNAs (miRNAs). The slDCL2 mRNAs are targets of these slDCL2-dependent RNAs in a feedback loop that was disrupted by target mimic RNAs of miR6026. In lines expre…	SCOPUS:2-s2.0-85053253014
493	Howells, Rhian M.; Craze, Melanie; Bowden, Sarah; Wallington, Emma J.	Efficient generation of stable, heritable gene edits in wheat using CRISPR/Cas9	2018	BMC PLANT BIOLOGY	18		215			10.1186/s12870-018-1433-z	0	1	0	0	The use of CRISPR/Cas9 systems could prove to be a valuable tool in crop research, providing the ability to fully knockout gene function in complex genomes or to precisely adjust gene function by knockout of individual alleles.Results: We compare gene editing in hexaploid wheat (Triticum aestivum) with diploid barley (Hordeum vulgare), using a combination of single genome and tri-genome targeting…	WOS:000446211600002	30285624
494	Alex, Anoop; Antunes, Agostinho	Genus-wide comparison of Pseudovibrio bacterial genomes reveal diverse adaptations to different marine invertebrate hosts	2018	PLOS ONE	13	5	e0194368			10.1371/journal.pone.0194368	0	1	0	0	Bacteria belonging to the genus Pseudovibrio have been frequently found in association with a wide variety of marine eukaryotic invertebrate hosts, indicative of their versatile and symbiotic lifestyle. A recent comparison of the sponge-associated Pseudovibrio genomes has shed light on the mechanisms influencing a successful symbiotic association with sponges. In contrast, the genomic architectur…	WOS:000432521100003	29775460
495	Timin A.S.; Muslimov A.R.; Lepik K.V.; Epifanovskaya O.S.; Shakirova A.I.; Mock U.; Riecken K.; Okilova M.V.; Sergeev V.S.; Afanasyev B.V.; Fehse B.; Sukhorukov G.B.	Efficient gene editing via non-viral delivery of CRISPR–Cas9 system using polymeric and hybrid microcarriers	2018	NANOMEDICINE: NANOTECHNOLOGY, BIOLOGY, AND MEDICINE	14	1		97	108	10.1016/j.nano.2017.09.001	0	0	1	1	CRISPR–Cas9 is a revolutionary genome-editing technology that has enormous potential for the treatment of genetic diseases. However, the lack of efficient and safe, non-viral delivery systems has hindered its clinical application. Here, we report on the application of polymeric and hybrid microcarriers, made of degradable polymers such as polypeptides and polysaccharides and modified by silica sh…	SCOPUS:2-s2.0-85035010553	28917642
496	Li J.; Zhang Y.; Zhang Y.; Yu P.-L.; Pan H.; Rollins J.A.	Introduction of large sequence inserts by CRISPR-cas9 to create pathogenicity mutants in the multinucleate filamentous pathogen sclerotinia sclerotiorum	2018	MBIO	9	3	e00567-18			10.1128/mBio.00567-18	0	0	1	1	The necrotrophic fungal plant pathogen Sclerotinia sclerotiorum is responsible for substantial global crop losses annually resulting in localized food insecurity and loss of livelihood. Understanding the basis of this broad-host-range and aggressive pathogenicity is hampered by the quantitative nature of both host resistance and pathogen virulence. To improve this understanding, methods for effic…	SCOPUS:2-s2.0-85049229662	29946044
497	Gao, Junping; Zhang, Tong; Xu, Bingxin; Jia, Ling; Xiao, Bingguang; Liu, He; Liu, Lijing; Yan, Hao; Xia, Qingyou	CRISPR/Cas9-Mediated Mutagenesis of Carotenoid Cleavage Dioxygenase 8 (CCD8) in Tobacco Affects Shoot and Root Architecture	2018	INTERNATIONAL JOURNAL OF MOLECULAR SCIENCES	19	4	1062			10.3390/ijms19041062	0	1	1	1	Strigolactones (SLs) are a class of phytohormones that regulate plant architecture. Carotenoid cleavage dioxygenase (CCD) genes are involved in the biosynthesis of SLs and are identified and characterized in many plants. However, the function of CCD genes in tobacco remains poorly understood. In this study, two closely related genes NtCCD8A and NtCCD8B were cloned from tobacco (Nicotiana tabacum …	WOS:000434978700141	29614837
498	Janga, Madhusudhana R.; Campbell, LeAnne M.; Rathore, Keerti S.	CRISPR/Cas9-mediated targeted mutagenesis in upland cotton (Gossypium hirsutum L.)	2017	PLANT MOLECULAR BIOLOGY	94	4-5		349	360	10.1007/s11103-017-0599-3	0	1	0	0	The clustered, regularly interspaced, short palindromic repeats (CRISPR)/CRISPR associated (Cas)9 protein system has emerged as a simple and efficient tool for genome editing in eukaryotic cells. It has been shown to be functional in several crop species, yet there are no reports on the application of this or any other genome editing technologies in the cotton plant. Cotton is an important crop t…	WOS:000405292100001	28258551
499	Xie, Xiaodong; Qin, Guangyong; Si, Ping; Luo, Zhaopeng; Gao, Junping; Chen, Xia; Zhang, Jianfeng; Wei, Pan; Xia, Qingyou; Lin, Fucheng; Yang, Jun	Analysis of Nicotiana tabacum PIN genes identifies NtPIN4 as a key regulator of axillary bud growth	2017	PHYSIOLOGIA PLANTARUM	160	2		222	239	10.1111/ppl.12547	0	1	0	0	The plant-specific PIN-FORMED (PIN) auxin efflux proteins have been well characterized in many plant species, where they are crucial in the regulation of auxin transport in various aspects of plant development. However, little is known about the exact roles of the PIN genes during plant development in Nicotiana species. This study investigated the PIN genes in tobacco (Nicotiana tabacum) and in t…	WOS:000401238200008	28128458
500	Kaya, Hidetaka; Ishibashi, Kazuhiro; Toki, Seiichi	A Split Staphylococcus aureus Cas9 as a Compact Genome-Editing Tool in Plants	2017	PLANT AND CELL PHYSIOLOGY	58	4		643	649	10.1093/pcp/pcx034	0	1	1	1	Split-protein methods-where a protein is split into two inactive fragments that must re-assemble to form an active protein-can be used to regulate the activity of a given protein and reduce the size of gene transcription units. Here, we show that a Staphylococcus aureus Cas9 (SaCas9) can be split, and that split-SaCas9 expressed from Agrobacterium can induce targeted mutagenesis in Nicotiana bent…	WOS:000402074100001	28371831
501	Gil-Humanes, Javier; Wang, Yanpeng; Liang, Zhen; Shan, Qiwei; Ozuna, Carmen V.; Sanchez-Leon, Susana; Baltes, Nicholas J.; Starker, Colby; Barro, Francisco; Gao, Caixia; Voytas, Daniel F.	High-efficiency gene targeting in hexaploid wheat using DNA replicons and CRISPR/Cas9	2017	PLANT JOURNAL	89	6		1251	1262	10.1111/tpj.13446	0	1	1	1	The ability to edit plant genomes through gene targeting (GT) requires efficient methods to deliver both sequence-specific nucleases (SSNs) and repair templates to plant cells. This is typically achieved using Agrobacterium T-DNA, biolistics or by stably integrating nuclease-encoding cassettes and repair templates into the plant genome. In dicotyledonous plants, such as Nicotinana tabacum (tobacc…	WOS:000395811000014	27943461
502	Govindan G.; Ramalingam S.	Programmable Site-Specific Nucleases for Targeted Genome Engineering in Higher Eukaryotes	2016	JOURNAL OF CELLULAR PHYSIOLOGY	231	11		2380	2392	10.1002/jcp.25367	0	0	1	0	Recent advances in the targeted genome engineering enable molecular biologists to generate sequence specific modifications with greater efficiency and higher specificity in complex eukaryotic genomes. Programmable site-specific DNA cleavage reagents and cellular DNA repair mechanisms have made this possible. These reagents have become powerful tools for delivering a site-specific genomic double-s…	SCOPUS:2-s2.0-84978378816	26945523
503	Ishii, Tetsuya; Araki, Motoko	Consumer acceptance of food crops developed by genome editing	2016	PLANT CELL REPORTS	35	7		1507	1518	10.1007/s00299-016-1974-2	0	1	0	0	One of the major problems regarding consumer acceptance of genetically modified organisms (GMOs) is the possibility that their transgenes could have adverse effects on the environment and/or human health. Genome editing, represented by the CRISPR/Cas9 system, can efficiently achieve transgene-free gene modifications and is anticipated to generate a wide spectrum of plants. However, the public att…	WOS:000377936300011	27038939
504	Zhang, Bin; Yang, Xia; Yang, Chunping; Li, Mingyang; Guo, Yulong	Exploiting the CRISPR/Cas9 System for Targeted Genome Mutagenesis in Petunia	2016	SCIENTIFIC REPORTS	6		20315			10.1038/srep20315	0	1	0	0	Recently, CRISPR/Cas9 technology has emerged as a powerful approach for targeted genome modification in eukaryotic organisms from yeast to human cell lines. Its successful application in several plant species promises enormous potential for basic and applied plant research. However, extensive studies are still needed to assess this system in other important plant species, to broaden its fields of…	WOS:000369789400001	26837606
505	Park, Jeongbin; Kim, Jin-Soo; Bae, Sangsu	Cas-Database: web-based genome-wide guide RNA library design for gene knockout screens using CRISPR-Cas9	2016	BIOINFORMATICS	32	13		2017	2023	10.1093/bioinformatics/btw103	0	1	0	0	Motivation: CRISPR-derived RNA guided endonucleases (RGENs) have been widely used for both gene knockout and knock-in at the level of single or multiple genes. RGENs are now available for forward genetic screens at genome scale, but single guide RNA (sgRNA) selection at this scale is difficult.Results: We develop an online tool, Cas-Database, a genome-wide gRNA library design tool for Cas9 nuclea…	WOS:000379761500013	27153724
506	Pyott, Douglas E.; Sheehan, Emma; Molnar, Attila	Engineering of CRISPR/Cas9-mediated potyvirus resistance in transgene-free Arabidopsis plants	2016	MOLECULAR PLANT PATHOLOGY	17	8		1276	1288	10.1111/mpp.12417	0	1	0	0	Members of the eukaryotic translation initiation factor (eIF) gene family, including eIF4E and its paralogue eIF(iso)4E, have previously been identified as recessive resistance alleles against various potyviruses in a range of different hosts. However, the identification and introgression of these alleles into important crop species is often limited. In this study, we utilise CRISPR/Cas9 technolo…	WOS:000383680800011	27103354
507	Khlestkina, E. K.; Shumny, V. K.	Prospects for application of breakthrough technologies in breeding: The CRISPR/Cas9 system for plant genome editing	2016	RUSSIAN JOURNAL OF GENETICS	52	7		676	687	10.1134/S102279541607005X	0	1	1	0	Integration of the methods of contemporary genetics and biotechnology into the breeding process is assessed, and the potential role and efficacy of genome editing as a novel approach is discussed. Use of molecular (DNA) markers for breeding was proposed more than 30 years ago. Nowadays, they are widely used as an accessory tool in order to select plants by mono- and olygogenic traits. Presently, …	WOS:000381265100004	29368840
508	Nongpiur, Ramsong Chantre; Singla-Pareek, Sneh Lata; Pareek, Ashwani	Genomics Approaches For Improving Salinity Stress Tolerance in Crop Plants	2016	CURRENT GENOMICS	17	4		343	357	10.2174/1389202917666160331202517	0	1	0	0	Salinity is one of the major factors which reduces crop production worldwide. Plant responses to salinity are highly complex and involve a plethora of genes. Due to its multigenicity, it has been difficult to attain a complete understanding of how plants respond to salinity. Genomics has progressed tremendously over the past decade and has played a crucial role towards providing necessary knowled…	WOS:000380264900006	27499683
509	Hadidi A.; Flores R.; Candresse T.; Barba M.	Next-generation sequencing and genome editing in plant virology	2016	FRONTIERS IN MICROBIOLOGY	7	AUG	1325			10.3389/fmicb.2016.01325	0	0	1	0	Next-generation sequencing (NGS) has been applied to plant virology since 2009. NGS provides highly efficient, rapid, low cost DNA, or RNA high-throughput sequencing of the genomes of plant viruses and viroids and of the specific small RNAs generated during the infection process. These small RNAs, which cover frequently the whole genome of the infectious agent, are 21-24 nt long and are known as …	SCOPUS:2-s2.0-84989160096	27617007
510	Gal-On A.	CRISPR/CAS9 genome editing technology is a plant breeding dream comes true	2016	JOURNAL OF PLANT PATHOLOGY	98	4		S9		10.4454/jpp.v98i4sup.3774	0	0	1	0	Crop improvement depends on genetic variation within a population. This variation based on mutations in the genome’s DNA occurring during evolution. The genetic variation can be increased by random mutation of the DNA, by mutagenic chemicals or radiation physical treatment. Such artificial mutagenesis (EMS/radiation) have been widely used in conventional plant breeding for decades as deregulated …	SCOPUS:2-s2.0-85007420854
511	Johnson, Ross A.; Gurevich, Vyacheslav; Filler, Shdema; Samach, Aviva; Levy, Avraham A.	Comparative assessments of CRISPR-Cas nucleases' cleavage efficiency in planta	2015	PLANT MOLECULAR BIOLOGY	87	1-2		143	156	10.1007/s11103-014-0266-x	0	1	0	0	Custom-designed nucleases can enable precise plant genome editing by catalyzing DNA-breakage at specific targets to stimulate targeted mutagenesis or gene replacement. The CRISPR-Cas system, with its target-specifying RNA molecule to direct the Cas9 nuclease, is a recent addition to existing nucleases that bind and cleave the target through linked protein domains (e.g. TALENs and zinc-finger nucl…	WOS:000346643100010	25403732
512	Yin, Kangquan; Han, Ting; Liu, Guang; Chen, Tianyuan; Wang, Ying; Yu, Alice Yunzi L.; Liu, Yule	A geminivirus-based guide RNA delivery system for CRISPR/Cas9 mediated plant genome editing	2015	SCIENTIFIC REPORTS	5		14926			10.1038/srep14926	0	1	0	0	CRISPR/Cas has emerged as potent genome editing technology and has successfully been applied in many organisms, including several plant species. However, delivery of genome editing reagents remains a challenge in plants. Here, we report a virus-based guide RNA (gRNA) delivery system for CRISPR/Cas9 mediated plant genome editing (VIGE) that can be used to precisely target genome locations and caus…	WOS:000362486900001	26450012
513	Stenesen, Drew; Moehlman, Andrew T.; Kraemer, Helmet	The carcinine transporter CarT is required in Drosophila photoreceptor neurons to sustain histamine recycling	2015	ELIFE	4		e10972			10.7554/eLife.10972	0	1	0	0	Synaptic transmission from Drosophila photoreceptors to lamina neurons requires recycling of histamine neurotransmitter. Synaptic histamine is cleared by uptake into glia and conversion into carcinine, which functions as transport metabolite. How carcinine is transported from glia to photoreceptor neurons remains unclear. In a targeted RNAi screen for genes involved in this pathway, we identified…	WOS:000373903400001	26653853
514	Ali, Zahir; Abulfaraj, Aala; Idris, Ali; Ali, Shakila; Tashkandi, Manal; Mahfouz, Magdy M.	CRISPR/Cas9-mediated viral interference in plants	2015	GENOME BIOLOGY	16		238			10.1186/s13059-015-0799-6	0	1	1	1	The CRISPR/Cas9 system provides bacteria and archaea with molecular immunity against invading phages and conjugative plasmids. Recently, CRISPR/Cas9 has been used for targeted genome editing in diverse eukaryotic species.Results: In this study, we investigate whether the CRISPR/Cas9 system could be used in plants to confer molecular immunity against DNA viruses. We deliver sgRNAs specific for cod…	WOS:000365315900001	26556628
515	Jia, Hongge; Wang, Nian	Xcc-facilitated agroinfiltration of citrus leaves: a tool for rapid functional analysis of transgenes in citrus leaves	2014	PLANT CELL REPORTS	33	12		1993	2001	10.1007/s00299-014-1673-9	0	1	0	0	Xanthomonas citri subsp. citri pretreatment before agroinfiltration could significantly promote transient expression in citrus leaves which were previously recalcitrant to agroinfiltration.Transient expression via agroinfiltration is widely used in biotechnology but remains problematic in many economically important plants. Xanthomonas citri subsp. citri (Xcc)-facilitated agroinfiltration was emp…	WOS:000345072500005	25146436
516	Joe M.M.; Saravanan V.S.; Islam M.R.; Sa T.	Development of alginate-based aggregate inoculants of Methylobacterium sp. and Azospirillum brasilense tested under in vitro conditions to promote plant growth	2014	JOURNAL OF APPLIED MICROBIOLOGY	116	2		408	423	10.1111/jam.12384	0	0	1	0	Aim: To develop co-aggregated bacterial inoculant comprising of Methylobacterium oryzae CBMB20/Methylobacterium suomiense CBMB120 strains with Azospirillum brasilense (CW903) strain and testing their efficiency as inoculants for plant growth promotion (PGP). Methods and Results: Biofilm formation and co-aggregation efficiency was studied between A. brasilense CW903 and methylobacterial strains M.…	SCOPUS:2-s2.0-84892491841	24188110
517	Martinelli F.; Grillone G.; Sgroi F.	Proposal of a genome editing system for genetic resistance to tomato spotted wilt virus	2014	AMERICAN JOURNAL OF APPLIED SCIENCES	11	11		1904	1913	10.3844/ajassp.2014.1904.1913	0	0	1	0	Viruses provoke considerable economical losses in agriculture. New molecular approaches to develop genetic resistance based on translational genomics and precision genetic modifications are highly expected. The type II Clustered, Regularly Interspaced Palindromic Repeats (CRISPR) system including Cas9 nuclease represent a promising and very powerful tool to specifically modulate the expression an…	SCOPUS:2-s2.0-84921915687
