# Supplementary material for: Recent Advances in Tomato Gene Editing
Source: Int J Mol Sci. 2024 Feb 23;25(5):2606. doi: 10.3390/ijms25052606 (PMC10932025; doi:10.3390/ijms25052606)
Supplement: Supplementary file 1 [file ijms-25-02606-s001.zip › ijms-2850553-supplementary/Larriba_PlantScience_TableS2_vFINAL_v04.xlsx]

## Sheet: Table S2
Table S2. Detailed information on tomato genes edited with the CRISPR/Cas system mentioned in the text.
Reference	Reference link	Gene name	Abbreviation	Solyc ID	Species	Cultivars					Cas type	Plasmid used	Addgene plasmid code	sgRNA sequence probe	PAM	Targeted region	Explant type	Delivery method	Agrobacterium	Agrobacterium strains	Gene editing efficiency (raw data)	Gene editing efficiency (%)	Plant organ	Key breeding trait (1)	Key breeding trait (2)	Mutant phenotype
Komatsu et al., 2020	https://pubmed.ncbi.nlm.nih.gov/32821229/	PHYTOENE DESATURASE 1	PDS1	Solyc03g123760	S.lycopersicum	Micro-Tom					SpCas9	pPcUbi::SpCas9		TAACGATCGATTGCAATGGA	AGG	Coding region	cotyledon	Co-culture	A.tumefaciens	GV2260	1/12	8.33333	green tissues	reporter gene	biochemical composition	albino
Rinne et al., 2021	https://pubmed.ncbi.nlm.nih.gov/34713265/	MULTIPLE ANTIBIOTIC RESISTANCE 1	MAR1	Solyc01g100610	S.lycopersicum	Micro-Tom					zCas9	EC1.2p:zCas9-NOST		AGAGTAAGGAAGGCGGACCA	AGG	Coding region	cotyledon	Co-culture	A.tumefaciens	AGL1	25/104	23.0769	whole plant	reporter gene	kanamycin resistance	insensitive to kanamycin
Rinne et al., 2021	https://pubmed.ncbi.nlm.nih.gov/34713265/	MULTIPLE ANTIBIOTIC RESISTANCE 1	MAR1	Solyc01g100610	S.lycopersicum	Micro-Tom					zCas9	EC1.2p:zCas9-NOST		CTCCTCGCTTTACCACGCAA	AGG	Coding region	cotyledon	Co-culture	A.tumefaciens	AGL1	25/104	23.0769	whole plant	reporter gene	kanamycin resistance	insensitive to kanamycin
Rinne et al., 2021	https://pubmed.ncbi.nlm.nih.gov/34713265/	MULTIPLE ANTIBIOTIC RESISTANCE 1	MAR1	Solyc01g100610	S.lycopersicum	Micro-Tom					zCas9	EC1.2p:zCas9-NOST		CAACGCAATGGCAGCAGGTG	AGG	Coding region	cotyledon	Co-culture	A.tumefaciens	AGL1	42/97	43.299	whole plant	reporter gene	kanamycin resistance	insensitive to kanamycin
Rinne et al., 2021	https://pubmed.ncbi.nlm.nih.gov/34713265/	MULTIPLE ANTIBIOTIC RESISTANCE 1	MAR1	Solyc01g100610	S.lycopersicum	Micro-Tom					zCas9	EC1.2p:zCas9-NOST		TTGCTTGGCTGGGTATATGG	TGG	Coding region	cotyledon	Co-culture	A.tumefaciens	AGL1	42/97	43.299	whole plant	reporter gene	kanamycin resistance	insensitive to kanamycin
Brooks et al., 2014	https://pubmed.ncbi.nlm.nih.gov/25225186/	ARGONAUTE 7	AGO7	Solyc01g010970	S.lycopersicum	M82					hCas9	pICH47742::2x35S-5’UTR-hCas9(STOP)-NOST	49771	GAAAGCACTGAAGAACATCA	GGG	Coding region	cotyledon	Co-culture	A.tumefaciens	LBA4404	nd	48	leaves	leaf structure		compound flat leaves become needle like or wiry
Brooks et al., 2014	https://pubmed.ncbi.nlm.nih.gov/25225186/	ARGONAUTE 7	AGO7	Solyc01g010970	S.lycopersicum	M82					hCas9	pICH47742::2x35S-5’UTR-hCas9(STOP)-NOST	49771	GAACCTCTGCTTTCAGGATA	GGG	Coding region	cotyledon	Co-culture	A.tumefaciens	LBA4404	nd	48	leaves	leaf structure		compound flat leaves become needle like or wiry
Ron et al., 2014	https://pubmed.ncbi.nlm.nih.gov/24868032/	SHORT-ROOT	SHR	Solyc02g092370	S.lycopersicum	M82					Cas9	(pPLV26)35S::Nicotiana spp. codon-optimized Cas9		CATCTCCGCCTCACGACGGT	TGG	Coding region	cotyledon	Co-culture	A.rhizogenes	CIP 104786; ATCC15834	nd	nd	root	root system architecture		short-root phenotype
Zsögon et al., 2018	https://pubmed.ncbi.nlm.nih.gov/30272678/	FASCIATED, CLAVATA 3	FAS,CLV3	Solyc11g071380	S.pimpinellifolium	LA1589					AtCas9	pMOD_A0501 (35S:Csy4-P2A-AtCas9)	91011	TTAGTAATTCAAGAATCTCA	TGG	Coding region	small leaf explants	Co-culture	A.tumefaciens	LBA4404	5/8	62.5	flower meristem	fruit size		multilocular fruit phenotype
Zsögon et al., 2018	https://pubmed.ncbi.nlm.nih.gov/30272678/	FASCIATED, CLAVATA 3	FAS,CLV3	Solyc11g071380	S.pimpinellifolium	LA1589					AtCas9	pMOD_A0501 (35S:Csy4-P2A-AtCas9)	91011	GAGCTAAGAGGAGTTCCAGC	TGG	Coding region	small leaf explants	Co-culture	A.tumefaciens	LBA4404	5/8	62.5	flower meristem	fruit size		multilocular fruit phenotype
Zsögon et al., 2018	https://pubmed.ncbi.nlm.nih.gov/30272678/	FRUIT WEIGHT 2.2	FW2.2	Solyc02g090730	S.pimpinellifolium	LA1589					AtCas9	pMOD_A0501 (35S:Csy4-P2A-AtCas9)	91011	GGGGCAGATACATAGTGAGG	AGG	Coding region	small leaf explants	Co-culture	A.tumefaciens	LBA4404	50/50	100	fruit	fruit size		enlarged fruit size
Zsögon et al., 2018	https://pubmed.ncbi.nlm.nih.gov/30272678/	FRUIT WEIGHT 2.2	FW2.2	Solyc02g090730	S.pimpinellifolium	LA1589					AtCas9	pMOD_A0501 (35S:Csy4-P2A-AtCas9)	91011	GTGCATTATATTGTTTGCT	GGG	Coding region	small leaf explants	Co-culture	A.tumefaciens	LBA4404	50/50	100	fruit	fruit size		enlarged fruit size
Zsögon et al., 2018	https://pubmed.ncbi.nlm.nih.gov/30272678/	MULTIFLORA, COMPOUND INFLORESCENCE	MULT	Solyc02g077390	S.pimpinellifolium	LA1589					AtCas9	pMOD_A0501 (35S:Csy4-P2A-AtCas9)	91011	CATATTCTTGAAGTTTAGCT	CGG	Coding region	small leaf explants	Co-culture	A.tumefaciens	LBA4404	5/8	62.5	inflorescence	fruit number	plant architecture	higher number of fruits per truss
Zsögon et al., 2018	https://pubmed.ncbi.nlm.nih.gov/30272678/	MULTIFLORA, COMPOUND INFLORESCENCE	MULT	Solyc02g077390	S.pimpinellifolium	LA1589					AtCas9	pMOD_A0501 (35S:Csy4-P2A-AtCas9)	91011	AGTCCAGAAGAAGAAGAATG	AGG	Coding region	small leaf explants	Co-culture	A.tumefaciens	LBA4404	5/8	62.5	inflorescence	fruit number	plant architecture	higher number of fruits per truss
Zsögon et al., 2018	https://pubmed.ncbi.nlm.nih.gov/30272678/	LYCOPENE BETA-CYCLASE	CycB	Solyc04g040190	S.pimpinellifolium	LA1589					AtCas9	pMOD_A0501 (35S:Csy4-P2A-AtCas9)	91011	TTATCGGAGCTGGCCCTGCT	GGG	Coding region	small leaf explants	Co-culture	A.tumefaciens	LBA4404	50/50	100	fruit	fruit color	biochemical composition	lycopene accumulation
Zsögon et al., 2018	https://pubmed.ncbi.nlm.nih.gov/30272678/	LYCOPENE BETA-CYCLASE	CycB	Solyc04g040190	S.pimpinellifolium	LA1589					AtCas9	pMOD_A0501 (35S:Csy4-P2A-AtCas9)	91011	GGATAGTTCATCCATCAACA	GGG	Coding region	small leaf explants	Co-culture	A.tumefaciens	LBA4404	50/50	100	fruit	fruit color	biochemical composition	lycopene accumulation
Zsögon et al., 2018	https://pubmed.ncbi.nlm.nih.gov/30272678/	YABBY	Y	Solyc11g071810	S.pimpinellifolium	LA1589					AtCas9	pMOD_A0501 (35S:Csy4-P2A-AtCas9)	91011	GAGTACTTACGACGAATCGA	AGG	Coding region	small leaf explants	Co-culture	A.tumefaciens	LBA4404	nd	nd	flower meristem	fruit size		no mutant phenotype
Zsögon et al., 2018	https://pubmed.ncbi.nlm.nih.gov/30272678/	OVATE	O	Solyc02g085500	S.pimpinellifolium	LA1589					AtCas9	pMOD_A0501 (35S:Csy4-P2A-AtCas9)	91011	TTCTTCTTCTTCAGACACGA	AGG	Coding region	small leaf explants	Co-culture	A.tumefaciens	LBA4404	50/50	100	fruit	fruit shape		oval fruits
Zsögon et al., 2018	https://pubmed.ncbi.nlm.nih.gov/30272678/	SELF PRUNING	SP	Solyc06g074350	S.pimpinellifolium	LA1589					AtCas9	pMOD_A0501 (35S:Csy4-P2A-AtCas9)	91011	ATGATAGATCCAGATGTTCC	TGG	Coding region	small leaf explants	Co-culture	A.tumefaciens	LBA4404	50/50	100	inflorescence	plant architecture		compact plants with reduced height
Li et al., 2018	https://pubmed.ncbi.nlm.nih.gov/30272676/	SELF PRUNING	SP	Solyc06g074350	S.pimpinellifolium	LA1589	LA1357	LA1547	LA1606		AtCas9	pDIRECT_22C (35S:Csy4-P2A-AtCas9 + CmYLCV:gRNAs)	91135	ATGTGTGAACCCCTTGTGAT	TGG	Coding region	cotyledon	Co-culture	A.tumefaciens	LBA4404	80/140 single; 2/77 double; 3/68 triple ; 4/45 quadruple	57 single; 2.6 double; 4.4 triple ; 8.9 quadruple	shoot meristem	plant architecture	fruit ripening	compact plant architecture, synchronized fruit ripening
Li et al., 2018	https://pubmed.ncbi.nlm.nih.gov/30272676/	SELF PRUNING 5G	SP5G	Solyc05g053850	S.pimpinellifolium	LA1589	LA1357	LA1547	LA1606		AtCas9	pDIRECT_22C (35S:Csy4-P2A-AtCas9 + CmYLCV:gRNAs)	91135	TGAGGCCTTCACAAGTTGTC	CCT	Coding region	cotyledon	Co-culture	A.tumefaciens	LBA4404	80/140 single; 2/77 double; 3/68 triple ; 4/45 quadruple	57 single; 2.6 double; 4.4 triple ; 8.9 quadruple	inflorescence	plant physiology		day-length insensitivity
Li et al., 2018	https://pubmed.ncbi.nlm.nih.gov/30272676/	FASCIATED, CLAVATA 3	FAS,CLV3	Solyc11g071380	S.pimpinellifolium	LA1589	LA1357	LA1547	LA1606		AtCas9	pDIRECT_22C (35S:Csy4-P2A-AtCas9 + CmYLCV:gRNAs)	91135	ATCATTAAGAGTTTTTACAA	CCG	Coding region	cotyledon	Co-culture	A.tumefaciens	LBA4404	80/140 single; 2/77 double; 3/68 triple ; 4/45 quadruple	57 single; 2.6 double; 4.4 triple ; 8.9 quadruple	shoot meristem	plant architecture	fruit	enlarged fruit size
Li et al., 2018	https://pubmed.ncbi.nlm.nih.gov/30272676/	FASCIATED, CLAVATA 3	FAS,CLV3	Solyc11g071380	S.pimpinellifolium	LA1589	LA1357	LA1547	LA1606		AtCas9	pDIRECT_22C (35S:Csy4-P2A-AtCas9 + CmYLCV:gRNAs)	91135	ACAGATAAAACATGGTTCTA	CCT	Coding region	cotyledon	Co-culture	A.tumefaciens	LBA4404	80/140 single; 2/77 double; 3/68 triple ; 4/45 quadruple	57 single; 2.6 double; 4.4 triple ; 8.9 quadruple	shoot meristem	plant architecture	fruit	enlarged fruit size
Li et al., 2018	https://pubmed.ncbi.nlm.nih.gov/30272676/	WUSCHEL	WUS	Solyc02g083950	S.pimpinellifolium	LA1589	LA1357	LA1547	LA1606		AtCas9	pDIRECT_22C (35S:Csy4-P2A-AtCas9 + CmYLCV:gRNAs)	91135	TATCCTTTTCCTAAAAGATT	TGG	Coding region	cotyledon	Co-culture	A.tumefaciens	LBA4404	80/140 single; 2/77 double; 3/68 triple ; 4/45 quadruple	57 single; 2.6 double; 4.4 triple ; 8.9 quadruple	shoot meristem	plant architecture		enlarged fruit size
Li et al., 2018	https://pubmed.ncbi.nlm.nih.gov/30272676/	WUSCHEL	WUS	Solyc02g083950	S.pimpinellifolium	LA1589	LA1357	LA1547	LA1606		AtCas9	pDIRECT_22C (35S:Csy4-P2A-AtCas9 + CmYLCV:gRNAs)	91135	TTGGCATGATGTTTACTAAT	TGG	Coding region	cotyledon	Co-culture	A.tumefaciens	LBA4404	80/140 single; 2/77 double; 3/68 triple ; 4/45 quadruple	57 single; 2.6 double; 4.4 triple ; 8.9 quadruple	shoot meristem	plant architecture		enlarged fruit size
Li et al., 2018	https://pubmed.ncbi.nlm.nih.gov/30272676/	GDP-L-GALACTOSE PHOSPHORYLASE	GGP1	Solyc02g091510	S.pimpinellifolium	LA1589	LA1357	LA1547	LA1606		AtCas9	pKSE401-SlGGP1uORF-gRNA-7 (3×FLAG-NLS-zCas9-NLS)	62202	TGATCCTACAAATTCAATCA	CGG	Coding region	cotyledon	Co-culture	A.tumefaciens	LBA4404			whole plant	fruit size	biochemical composition	increase vitamin C level
Ito et al., 2015	https://pubmed.ncbi.nlm.nih.gov/26408904/	RIPENING INHIBITOR	RIN	Solyc05g012020	S.lycopersicum	Ailsa Craig					FFCas9	pZK_ AtU6gRNA _FFCas9		GGAACAGCTTGAACGTCAAT	TGG	Coding region	cotyledon	Co-culture	A.tumefaciens	ND	8/16	50	fruit	fruit ripening	biochemical composition	inhibited ripening phenotype
Ito et al., 2015	https://pubmed.ncbi.nlm.nih.gov/26408904/	RIPENING INHIBITOR	RIN	Solyc05g012020	S.lycopersicum	Ailsa Craig					FFCas9	pZK_ AtU6gRNA _FFCas9		TGAACAGCCTTCTCATCATG	AGG	Coding region	cotyledon	Co-culture	A.tumefaciens	ND	3/17	17.6471	fruit	fruit ripening	biochemical composition	inhibited ripening phenotype
Ito et al., 2015	https://pubmed.ncbi.nlm.nih.gov/26408904/	RIPENING INHIBITOR	RIN	Solyc05g012020	S.lycopersicum	Ailsa Craig					FFCas9	pZK_ AtU6gRNA _FFCas9		TCTTCATACAATATGGGTAG	AGG	Coding region	cotyledon	Co-culture	A.tumefaciens	ND	5/51	9.80392	fruit	fruit ripening	biochemical composition	inhibited ripening phenotype
Gao et al., 2019	https://pubmed.ncbi.nlm.nih.gov/30774962/	COLORLESS NON-RIPENING	CNR	Solyc02g077920	S.lycopersicum	Ailsa Craig					Cas9P	pYLCRISPR/Cas9Pubi-H		CTCTCTEGTAGGAAGCTAGT	TGG	Coding region	ND	ND	A.tumefaciens	ND	ND	ND	fruit	fruit ripening	biochemical composition	2–3 days of delayed ripening
Gao et al., 2019	https://pubmed.ncbi.nlm.nih.gov/30774962/	COLORLESS NON-RIPENING	CNR	Solyc02g077920	S.lycopersicum	Ailsa Craig					Cas9P	pYLCRISPR/Cas9Pubi-H		CTGCAGTGCACTGATCGACC	TGG	Coding region	ND	ND	A.tumefaciens	ND	ND	ND	fruit	fruit ripening	biochemical composition	2–3 days of delayed ripening
Gao et al., 2019	https://pubmed.ncbi.nlm.nih.gov/30774962/	COLORLESS NON-RIPENING	CNR	Solyc02g077920	S.lycopersicum	Ailsa Craig					Cas9P	pYLCRISPR/Cas9Pubi-H		ATTGCTGACAGAATCGCTTC	TGG	Coding region	ND	ND	A.tumefaciens	ND	ND	ND	fruit	fruit ripening	biochemical composition	2–3 days of delayed ripening
Gao et al., 2019	https://pubmed.ncbi.nlm.nih.gov/30774962/	COLORLESS NON-RIPENING	CNR	Solyc02g077920	S.lycopersicum	Ailsa Craig					Cas9P	pYLCRISPR/Cas9Pubi-H		GTCGGCACATCCTTCTTGCC	AGG	Coding region	ND	ND	A.tumefaciens	ND	ND	ND	fruit	fruit ripening	biochemical composition	2–3 days of delayed ripening
Gao et al., 2019	https://pubmed.ncbi.nlm.nih.gov/30774962/	NON-RIPENING	NOR	Solyc10g006880	S.lycopersicum	Ailsa Craig					Cas9P	pYLCRISPR/Cas9Pubi-H		CGAAACCCOGGTGGGAGTTG	AGG	Coding region	ND	ND	A.tumefaciens	ND	ND	ND	fruit	fruit ripening	biochemical composition	partial non-ripening phenotype
Gao et al., 2019	https://pubmed.ncbi.nlm.nih.gov/30774962/	NON-RIPENING	NOR	Solyc10g006880	S.lycopersicum	Ailsa Craig					Cas9P	pYLCRISPR/Cas9Pubi-H		CGGCGGTAAACCACCAAAAG	GGG	Coding region	ND	ND	A.tumefaciens	ND	ND	ND	fruit	fruit ripening	biochemical composition	partial non-ripening phenotype
Gao et al., 2019	https://pubmed.ncbi.nlm.nih.gov/30774962/	NON-RIPENING	NOR	Solyc10g006880	S.lycopersicum	Ailsa Craig					Cas9P	pYLCRISPR/Cas9Pubi-H		AGTCGCCGGCGCTCCGATTC	CGG	Coding region	ND	ND	A.tumefaciens	ND	ND	ND	fruit	fruit ripening	biochemical composition	partial non-ripening phenotype
Feng et al., 2023	https://pubmed.ncbi.nlm.nih.gov/37035856/	NAC DOMAIN-CONTAINING PROTEIN	SNAC9	Solyc04g005610	S.lycopersicum	Micro-Tom					Cas9P	pYLCRISPR/Cas9Pubi-H		AAATCCAGGAGGGAGGTGAT	TGG	Coding region	ND	ND	A.tumefaciens	ND	26 single; 10 double	ND	fruit	fruit ripening	biochemical composition	lower plant height, blossom diameterandpost-flowering fruition and color-breaking time delayed
Feng et al., 2023	https://pubmed.ncbi.nlm.nih.gov/37035856/	NAC DOMAIN-CONTAINING PROTEIN	SNAC9	Solyc04g005610	S.lycopersicum	Micro-Tom					Cas9P	pYLCRISPR/Cas9Pubi-H		ATCACCTCCCTCCTGGATTT	AGG	Coding region	ND	ND	A.tumefaciens	ND	26 single; 10 double	ND	fruit	fruit ripening	biochemical composition	lower plant height, blossom diameterandpost-flowering fruition and color-breaking time delayed
Feng et al., 2023	https://pubmed.ncbi.nlm.nih.gov/37035856/	NAC DOMAIN-CONTAINING PROTEIN	SNAC9	Solyc04g005610	S.lycopersicum	Micro-Tom					Cas9P	pYLCRISPR/Cas9Pubi-H		ATTGAAGATGGACAAGGCT	TGG	Coding region	ND	ND	A.tumefaciens	ND	26 single; 10 double	ND	fruit	fruit ripening	biochemical composition	lower plant height, blossom diameterandpost-flowering fruition and color-breaking time delayed
Feng et al., 2023	https://pubmed.ncbi.nlm.nih.gov/37035856/	NAC DOMAIN-CONTAINING PROTEIN	SNAC9	Solyc04g005610	S.lycopersicum	Micro-Tom					Cas9P	pYLCRISPR/Cas9Pubi-H		AAAGCCACAGGCACAGATAA	AGG	Coding region	ND	ND	A.tumefaciens	ND	26 single; 10 double	ND	fruit	fruit ripening	biochemical composition	lower plant height, blossom diameterandpost-flowering fruition and color-breaking time delayed
Feng et al., 2023	https://pubmed.ncbi.nlm.nih.gov/37035856/	NAC DOMAIN-CONTAINING PROTEIN	SNAC9	Solyc04g005610	S.lycopersicum	Micro-Tom					Cas9P	pYLCRISPR/Cas9Pubi-H		TGTTATGCCTCATCAAGCCA	TGG	Coding region	ND	ND	A.tumefaciens	ND	26 single; 10 double	ND	fruit	fruit ripening	biochemical composition	lower plant height, blossom diameterandpost-flowering fruition and color-breaking time delayed
Yang et al., 2022	https://pubmed.ncbi.nlm.nih.gov/36643741/	PHYTOENE SYNTHASE 1	PSY1	Solyc03g031860	S.lycopersicum	Ailsa Craig					zCas9	pTX041, zCas9		TCTCCTTGTGACGTCTCAAA	TGG	Coding region	cotyledon	Co-culture	A.tumefaciens	LBA4404	1/13	7.69231	fruit	fruit color	biochemical composition	single mutants produced yellow, pink, and brown fruits; psy1 myb12 double mutant light-yellow fruits; myb12 sgr1 pink-brown fruits; psy1 sgr1 mutant yellow-green tomato fruits; triple mutant light green fruits
Yang et al., 2022	https://pubmed.ncbi.nlm.nih.gov/36643741/	PHYTOENE SYNTHASE 1	PSY1	Solyc03g031860	S.lycopersicum	Ailsa Craig					zCas9	pTX041, zCas9		GAGAGAATCAATAGAGGTGG	TGG	Coding region	cotyledon	Co-culture	A.tumefaciens	LBA4404	5/13	38.4615	fruit	fruit color	biochemical composition	single mutants produced yellow, pink, and brown fruits; psy1 myb12 double mutant light-yellow fruits; myb12 sgr1 pink-brown fruits; psy1 sgr1 mutant yellow-green tomato fruits; triple mutant light green fruits
Yang et al., 2022	https://pubmed.ncbi.nlm.nih.gov/36643741/	COLORLESS FRUIT EPIDERMIS, MYB12	MYB12	Solyc01g079620	S.lycopersicum	Ailsa Craig					zCas9	pTX041, zCas9		GGGCATCAAGAGAGGCAGA	TGG	Coding region	cotyledon	Co-culture	A.tumefaciens	LBA4404	12/13	92.3077	fruit	fruit color	biochemical composition	single mutants produced yellow, pink, and brown fruits; psy1 myb12 double mutant light-yellow fruits; myb12 sgr1 pink-brown fruits; psy1 sgr1 mutant yellow-green tomato fruits; triple mutant light green fruits
Yang et al., 2022	https://pubmed.ncbi.nlm.nih.gov/36643741/	COLORLESS FRUIT EPIDERMIS, MYB12	MYB12	Solyc01g079620	S.lycopersicum	Ailsa Craig					zCas9	pTX041, zCas9		CTAATGGAGAAGGCTCTTGG	AGG	Coding region	cotyledon	Co-culture	A.tumefaciens	LBA4404	11/13	84.6154	fruit	fruit color	biochemical composition	single mutants produced yellow, pink, and brown fruits; psy1 myb12 double mutant light-yellow fruits; myb12 sgr1 pink-brown fruits; psy1 sgr1 mutant yellow-green tomato fruits; triple mutant light green fruits
Yang et al., 2022	https://pubmed.ncbi.nlm.nih.gov/36643741/	STAY-GREEN 1	SGR1	Solyc08g080090	S.lycopersicum	Ailsa Craig					zCas9	pTX041, zCas9		GGCCTCCACTAATGTGGCAA	AGG	Coding region	cotyledon	Co-culture	A.tumefaciens	LBA4404	1/13	7.69231	fruit	fruit color	biochemical composition	single mutants produced yellow, pink, and brown fruits; psy1 myb12 double mutant light-yellow fruits; myb12 sgr1 pink-brown fruits; psy1 sgr1 mutant yellow-green tomato fruits; triple mutant light green fruits
Yang et al., 2022	https://pubmed.ncbi.nlm.nih.gov/36643741/	STAY-GREEN 1	SGR1	Solyc08g080090	S.lycopersicum	Ailsa Craig					zCas9	pTX041, zCas9		CTTCTGCAAAGAACTCCCTG	TGG	Coding region	cotyledon	Co-culture	A.tumefaciens	LBA4404	8/13	61.5385	fruit	fruit color	biochemical composition	single mutants produced yellow, pink, and brown fruits; psy1 myb12 double mutant light-yellow fruits; myb12 sgr1 pink-brown fruits; psy1 sgr1 mutant yellow-green tomato fruits; triple mutant light green fruits
Wang et al., 2019	https://pubmed.ncbi.nlm.nih.gov/30459263/	PECTATE LYASE	PL	Solyc03g111690	S.lycopersicum	Ailsa Craig					hCas9	pICH47742::2x35S-5’UTR-hCas9(STOP)-NOST	49771	GGGCGCTAGCGTACACATAGC	GGG	Coding region	cotyledon	Co-culture	A.tumefaciens	EHA105	12/?	ND	fruit	fruit ripening	biochemical composition	firmer outer and inner pericarp tissues;higher fruit weights
Wang et al., 2019	https://pubmed.ncbi.nlm.nih.gov/30459263/	POLYGALACTURONASE 2A	PG2a	Solyc10g080210	S.lycopersicum	Ailsa Craig					hCas9	pICH47742::2x35S-5’UTR-hCas9(STOP)-NOST	49771	GTGATTAATGTACTTAGCTT	TGG	Coding region	cotyledon	Co-culture	A.tumefaciens	EHA105	10/?	ND	fruit	fruit ripening	biochemical composition	decrease in color index; enhanced β-carotene and reduced cis-phytoene; higher fruit weights
Wang et al., 2019	https://pubmed.ncbi.nlm.nih.gov/30459263/	b-GALACTANASE	TBG4	Solyc12g008840	S.lycopersicum	Ailsa Craig					hCas9	pICH47742::2x35S-5’UTR-hCas9(STOP)-NOST	49771	GGCCATACAATCTGCCTCCA	TGG	Coding region	cotyledon	Co-culture	A.tumefaciens	EHA105	7/?	ND	fruit	fruit ripening	biochemical composition	decrease in color index; enhanced β-carotene and reduced cis-phytoene; higher fruit weights
Su et al., 2023	https://pubmed.ncbi.nlm.nih.gov/38000892/	a-EXPANSIN	EXP1	Solyc06g051800	S.lycopersicum	Ailsa Craig					Cas9P	pYLCRISPR/Cas9P		GCACATGCTACATTTTACGG	CGG	Coding region	cotyledon	Co-culture	A.tumefaciens	GV3101	2 single; 5 double	ND	fruit	fruit ripening	biochemical composition	firmer fruit phenotype,single mutants displayed normal softening
Su et al., 2023	https://pubmed.ncbi.nlm.nih.gov/38000892/	ENDOGLUCANASE	CEL2	Solyc09g010210	S.lycopersicum	Ailsa Craig					Cas9P	pYLCRISPR/Cas9P		AGAGACTCCGCATTACACGA	CGG	Coding region	cotyledon	Co-culture	A.tumefaciens	GV3101	2 single ; 5 double	ND	fruit	fruit ripening	biochemical composition	firmer fruit phenotype,single mutants displayed normal softening
Liu et al., 2021	https://pubmed.ncbi.nlm.nih.gov/34430815/	BRI1 EMS SUPPRESSOR 1	BES1	Solyc04g079980	S.lycopersicum	Ailsa Craig					Cas9P	pYLCRISPR/Cas9		CCTCTTTCATCACCAACTA	CCA	Coding region	cotyledon	Co-culture	A.tumefaciens	LBA4404	ND	ND	fruit	fruit ripening	biochemical composition	higher firmness and longer shelf life
Chen et al., 2023	https://pubmed.ncbi.nlm.nih.gov/37504507/	SQUAMOSA PROMOTER BINDING PROTEIN-LIKE	SPL13	Solyc05g015840	S.lycopersicum	Condine Red					Cas9	AtU6–sgRNA–AtUBQ–Cas9, pCAMBIA1301		CGCCGGCATAAAGTTTGTG	AGG	Coding region	cotyledon	Co-culture	A.tumefaciens	GV3101	2	ND	shoot meristem	plant architecture	biochemical composition	elongated lateral buds at each node, increasing total lateral bud length
Chen et al., 2023	https://pubmed.ncbi.nlm.nih.gov/37504507/	CAROTENOID CLEAVAGE DIOXYGENASE 7	CCD7	Solyc01g090660	S.lycopersicum	Condine Red					Cas9	AtU6–sgRNA–AtUBQ–Cas9, pCAMBIA1301		CCTCCAAAACTCTTGCCAC	CGG	Coding region	cotyledon	Co-culture	A.tumefaciens	GV3101	ND	ND	shoot meristem	plant architecture	biochemical composition	reduce strigolactones; increased shoot branching
Chen et al., 2023	https://pubmed.ncbi.nlm.nih.gov/37504507/	CAROTENOID CLEAVAGE DIOXYGENASE 8	CCD8	Solyc08g066650	S.lycopersicum	Condine Red					Cas9	AtU6–sgRNA–AtUBQ–Cas9, pCAMBIA1301		CCTGACATGTTTGATCA	TGG	Coding region	cotyledon	Co-culture	A.tumefaciens	GV3101	ND	ND	shoot meristem	plant architecture	biochemical composition	reduce strigolactones; increased shoot branching
Kwon et al., 2020	https://pubmed.ncbi.nlm.nih.gov/31873217/	ERECTA	ER	Solyc08g061560	S.lycopersicum	M82	Sweet100				hCas9	pICH47742::2x35S-5’UTR-hCas9(STOP)-NOST	49771	GTTATGTACTCACGAGAAAT	GGG	Coding region	cotyledon	Co-culture	A.tumefaciens	LBA4404	ND	ND	inflorescence	plant architecture		severe developmental defects including fused stems and inflorescences, and parthenocarpic fruits, and less complex leaves
Kwon et al., 2020	https://pubmed.ncbi.nlm.nih.gov/31873217/	ERECTA	ER	Solyc08g061560	S.lycopersicum	M82	Sweet100				hCas9	pICH47742::2x35S-5’UTR-hCas9(STOP)-NOST	49771	AGATGAAACAGTTACCGTAG	TGG	Coding region	cotyledon	Co-culture	A.tumefaciens	LBA4404	ND	ND	inflorescence	plant architecture		severe developmental defects including fused stems and inflorescences, and parthenocarpic fruits, and less complex leaves
Kwon et al., 2020	https://pubmed.ncbi.nlm.nih.gov/31873217/	ERECTA	ER	Solyc08g061560	S.lycopersicum	M82	Sweet100				hCas9	pICH47742::2x35S-5’UTR-hCas9(STOP)-NOST	49771	GATATGAAATTTCCATATCA	TGG	Coding region	cotyledon	Co-culture	A.tumefaciens	LBA4404	ND	ND	inflorescence	plant architecture		severe developmental defects including fused stems and inflorescences, and parthenocarpic fruits, and less complex leaves
Kwon et al., 2020	https://pubmed.ncbi.nlm.nih.gov/31873217/	ERECTA	ER	Solyc08g061560	S.lycopersicum	M82	Sweet100				hCas9	pICH47742::2x35S-5’UTR-hCas9(STOP)-NOST	49771	AGTTATTCTAACGGTCCGTT	TGG	Coding region	cotyledon	Co-culture	A.tumefaciens	LBA4404	ND	ND	inflorescence	plant architecture		severe developmental defects including fused stems and inflorescences, and parthenocarpic fruits, and less complex leaves
Kwon et al., 2020	https://pubmed.ncbi.nlm.nih.gov/31873217/	ERECTA	ER	Solyc08g061560	S.lycopersicum	M82	Sweet100				hCas9	pICH47742::2x35S-5’UTR-hCas9(STOP)-NOST	49771	GTGAGTGTTAAAGTGACTAT	AGG	Coding region	cotyledon	Co-culture	A.tumefaciens	LBA4404	ND	ND	inflorescence	plant architecture		severe developmental defects including fused stems and inflorescences, and parthenocarpic fruits, and less complex leaves
Kwon et al., 2020	https://pubmed.ncbi.nlm.nih.gov/31873217/	ERECTA	ER	Solyc08g061560	S.lycopersicum	M82	Sweet100				hCas9	pICH47742::2x35S-5’UTR-hCas9(STOP)-NOST	49771	GCTGCAAATGAGGTTCGAAT	TGG	Coding region	cotyledon	Co-culture	A.tumefaciens	LBA4404	ND	ND	inflorescence	plant architecture		severe developmental defects including fused stems and inflorescences, and parthenocarpic fruits, and less complex leaves
Kwon et al., 2020	https://pubmed.ncbi.nlm.nih.gov/31873217/	ERECTA	ER	Solyc08g061560	S.lycopersicum	M82	Sweet100				hCas9	pICH47742::2x35S-5’UTR-hCas9(STOP)-NOST	49771	GTCAAATGCCTACTCAGACT	AGG	Coding region	cotyledon	Co-culture	A.tumefaciens	LBA4404	ND	ND	inflorescence	plant architecture		severe developmental defects including fused stems and inflorescences, and parthenocarpic fruits, and less complex leaves
Kwon et al., 2020	https://pubmed.ncbi.nlm.nih.gov/31873217/	ERECTA	ER	Solyc08g061560	S.lycopersicum	M82	Sweet100				hCas9	pICH47742::2x35S-5’UTR-hCas9(STOP)-NOST	49771	GACCAAAAAGTTCAAATAGA	GGG	Coding region	cotyledon	Co-culture	A.tumefaciens	LBA4404	ND	ND	inflorescence	plant architecture		severe developmental defects including fused stems and inflorescences, and parthenocarpic fruits, and less complex leaves
Kwon et al., 2020	https://pubmed.ncbi.nlm.nih.gov/31873217/	ERECTA LIKE 1	ERL1	Solyc03g007050	S.lycopersicum	M82	Sweet100				hCas9	pICH47742::2x35S-5’UTR-hCas9(STOP)-NOST	49771	CTTCATCTGATTACTGTGCC	TGG	Coding region	cotyledon	Co-culture	A.tumefaciens	LBA4404	ND	ND	whole plant	plant architecture		no phenotipe in single mutants, double mutants showed severe pleiotropic growth defects
Kwon et al., 2020	https://pubmed.ncbi.nlm.nih.gov/31873217/	ERECTA LIKE 1	ERL1	Solyc03g007050	S.lycopersicum	M82	Sweet100				hCas9	pICH47742::2x35S-5’UTR-hCas9(STOP)-NOST	49771	GGCCAGATACCAGATGAGAT	ND	Coding region	cotyledon	Co-culture	A.tumefaciens	LBA4404	ND	ND	whole plant	plant architecture		no phenotipe in single mutants, double mutants showed severe pleiotropic growth defects
Kwon et al., 2020	https://pubmed.ncbi.nlm.nih.gov/31873217/	ERECTA LIKE 1	ERL1	Solyc03g007050	S.lycopersicum	M82	Sweet100				hCas9	pICH47742::2x35S-5’UTR-hCas9(STOP)-NOST	49771	GGGGAGTTGTCTCCTGCTAT	ND	Coding region	cotyledon	Co-culture	A.tumefaciens	LBA4404	ND	ND	whole plant	plant architecture		no phenotipe in single mutants, double mutants showed severe pleiotropic growth defects
Kwon et al., 2020	https://pubmed.ncbi.nlm.nih.gov/31873217/	ERECTA LIKE 1	ERL1	Solyc03g007050	S.lycopersicum	M82	Sweet100				hCas9	pICH47742::2x35S-5’UTR-hCas9(STOP)-NOST	49771	CAACGTAGCAAACGTGTTGC	ND	Coding region	cotyledon	Co-culture	A.tumefaciens	LBA4404	ND	ND	whole plant	plant architecture		no phenotipe in single mutants, double mutants showed severe pleiotropic growth defects
Kwon et al., 2020	https://pubmed.ncbi.nlm.nih.gov/31873217/	ERECTA LIKE 1	ERL1	Solyc03g007050	S.lycopersicum	M82	Sweet100				hCas9	pICH47742::2x35S-5’UTR-hCas9(STOP)-NOST	49771	GTCTAATCTGAACTTGGGCG	GGG	Coding region	cotyledon	Co-culture	A.tumefaciens	LBA4404	ND	ND	whole plant	plant architecture		no phenotipe in single mutants, double mutants showed severe pleiotropic growth defects
Kwon et al., 2020	https://pubmed.ncbi.nlm.nih.gov/31873217/	ERECTA LIKE 1	ERL1	Solyc03g007050	S.lycopersicum	M82	Sweet100				hCas9	pICH47742::2x35S-5’UTR-hCas9(STOP)-NOST	49771	GTTAATGACAGAGACCTTCA	GGG	Coding region	cotyledon	Co-culture	A.tumefaciens	LBA4404	ND	ND	whole plant	plant architecture		no phenotipe in single mutants, double mutants showed severe pleiotropic growth defects
Kwon et al., 2020	https://pubmed.ncbi.nlm.nih.gov/31873217/	ERECTA LIKE 1	ERL1	Solyc03g007050	S.lycopersicum	M82	Sweet100				hCas9	pICH47742::2x35S-5’UTR-hCas9(STOP)-NOST	49771	GTGCAAGGATTAACAAGGGT	ND	Coding region	cotyledon	Co-culture	A.tumefaciens	LBA4404	ND	ND	whole plant	plant architecture		no phenotipe in single mutants, double mutants showed severe pleiotropic growth defects
Kwon et al., 2020	https://pubmed.ncbi.nlm.nih.gov/31873217/	ERECTA LIKE 1	ERL1	Solyc03g007050	S.lycopersicum	M82	Sweet100				hCas9	pICH47742::2x35S-5’UTR-hCas9(STOP)-NOST	49771	GGTTTGTTAGTTCCACAGCT	ND	Coding region	cotyledon	Co-culture	A.tumefaciens	LBA4404	ND	ND	whole plant	plant architecture		no phenotipe in single mutants, double mutants showed severe pleiotropic growth defects
Soyk et al., 2017	https://pubmed.ncbi.nlm.nih.gov/27918538/	SELF PRUNING 5G	SP5G	Solyc05g053850	S.lycopersicum	M82	Sweet100				hCas9	pICH47742::2x35S-5’UTR-hCas9(STOP)-NOST	49771	AGAGATCCTTTAATAGTTTC	TGG	Coding region	cotyledon	Co-culture	A.tumefaciens	LBA4404	ND	ND	inflorescence	plant physiology		faster flowering
Soyk et al., 2017	https://pubmed.ncbi.nlm.nih.gov/27918538/	SELF PRUNING 5G	SP5G	Solyc05g053850	S.lycopersicum	M82	Sweet100				hCas9	pICH47742::2x35S-5’UTR-hCas9(STOP)-NOST	49771	AACAATAGGGTGGTCTATAA	TGG	Coding region	cotyledon	Co-culture	A.tumefaciens	LBA4404	ND	ND	inflorescence	plant physiology		faster flowering
Soyk et al., 2017	https://pubmed.ncbi.nlm.nih.gov/27918538/	SELF PRUNING	SP	Solyc06g074350	S.lycopersicum	M82	Sweet100				hCas9	pICH47742::2x35S-5’UTR-hCas9(STOP)-NOST	49771	ACAACAGACATCTTAACACT	TGG	Coding region	cotyledon	Co-culture	A.tumefaciens	LBA4404	ND	ND	shoot meristem	plant architecture	fruit ripening	faster sympodial shoot flowering
Soyk et al., 2017	https://pubmed.ncbi.nlm.nih.gov/27918538/	SELF PRUNING	SP	Solyc06g074350	S.lycopersicum	M82	Sweet100				hCas9	pICH47742::2x35S-5’UTR-hCas9(STOP)-NOST	49771	GGTTTAGAAGTTACTGAGGA	AGG	Coding region	cotyledon	Co-culture	A.tumefaciens	LBA4404	ND	ND	shoot meristem	plant architecture	fruit ripening	faster sympodial shoot flowering
Roldan et al., 2017	https://pubmed.ncbi.nlm.nih.gov/28667273/	JOINTLESS-2	J2	Solyc12g038510	S.lycopersicum	M82					hCas9	pICH47742::2x35S-5’UTR-hCas9(STOP)-NOST	49771	AGCTCCTTCAACGTTCTCAA	AGG	Coding region	cotyledon	Co-culture	A.tumefaciens	LBA4404	ND	ND	inflorescence	plant architecture		pedicels lacking abscission zone
Roldan et al., 2017	https://pubmed.ncbi.nlm.nih.gov/28667273/	JOINTLESS-2	J2	Solyc12g038510	S.lycopersicum	M82					hCas9	pICH47742::2x35S-5’UTR-hCas9(STOP)-NOST	49771	ACATATTCTTGGAGAGGATT	TGG	Coding region	cotyledon	Co-culture	A.tumefaciens	LBA4404	ND	ND	inflorescence	plant architecture		pedicels lacking abscission zone
Soyk et al., 2019	https://pubmed.ncbi.nlm.nih.gov/31061537/	JOINTLESS-2	J2	Solyc12g038510	S.lycopersicum	M82	Fla.7946	Fla.8624	Fla.8735	Fla.8924	hCas9	pICH47742::2x35S-5’UTR-hCas9(STOP)-NOST	49771	AGCTCCTTCAACGTTCTCAA	AGG	Coding region	cotyledon	Co-culture	A.tumefaciens	LBA4404	ND	ND	inflorescence	plant architecture		pedicels lacking abscission zone
Soyk et al., 2019	https://pubmed.ncbi.nlm.nih.gov/31061537/	JOINTLESS-2	J2	Solyc12g038510	S.lycopersicum	M82	Fla.7946	Fla.8624	Fla.8735	Fla.8924	hCas9	pICH47742::2x35S-5’UTR-hCas9(STOP)-NOST	49771	ACATATTCTTGGAGAGGATT	TGG	Coding region	cotyledon	Co-culture	A.tumefaciens	LBA4404	ND	ND	inflorescence	plant architecture		pedicels lacking abscission zone
Soyk et al., 2019	https://pubmed.ncbi.nlm.nih.gov/31061537/	ENHANCER OF J2	EJ2	Solyc03g114840	S.lycopersicum	M82	Fla.7946	Fla.8624	Fla.8735	Fla.8924	hCas9	pICH47742::2x35S-5’UTR-hCas9(STOP)-NOST	49771	TTTGGGCACGTTAAGCTCGA	AGG	Coding region	cotyledon	Co-culture	A.tumefaciens	LBA4404	ND	ND	inflorescence	plant architecture		enlarged leaf-like organs (sepals) on flowers
Soyk et al., 2019	https://pubmed.ncbi.nlm.nih.gov/31061537/	ENHANCER OF J2	EJ2	Solyc03g114840	S.lycopersicum	M82	Fla.7946	Fla.8624	Fla.8735	Fla.8924	hCas9	pICH47742::2x35S-5’UTR-hCas9(STOP)-NOST	49771	CCTTAAAGCAAATCAGGTCA	AGG	Coding region	cotyledon	Co-culture	A.tumefaciens	LBA4404	ND	ND	inflorescence	plant architecture		enlarged leaf-like organs (sepals) on flowers
Rodríguez-Leal et al., 2017	https://pubmed.ncbi.nlm.nih.gov/28919077/	FASCIATED, CLAVATA 3	FAS,CLV3	Solyc11g071380	S.pimpinellifolium	LA1589					hCas9	pICH47742::2x35S-5’UTR-hCas9(STOP)-NOST	49771	GATATACAACAATGGCTGCA	TGG	Promoter	cotyledon	Co-culture	A.tumefaciens	LBA4404	ND	ND	shoot meristem	plant architecture		increased floral organ number and fruit size
Rodríguez-Leal et al., 2017	https://pubmed.ncbi.nlm.nih.gov/28919077/	FASCIATED, CLAVATA 3	FAS,CLV3	Solyc11g071380	S.pimpinellifolium	LA1589					hCas9	pICH47742::2x35S-5’UTR-hCas9(STOP)-NOST	49771	GACCTTATCCCCTGCCTTTA	TGG	Promoter	cotyledon	Co-culture	A.tumefaciens	LBA4404	ND	ND	shoot meristem	plant architecture		increased floral organ number and fruit size
Rodríguez-Leal et al., 2017	https://pubmed.ncbi.nlm.nih.gov/28919077/	FASCIATED, CLAVATA 3	FAS,CLV3	Solyc11g071380	S.pimpinellifolium	LA1589					hCas9	pICH47742::2x35S-5’UTR-hCas9(STOP)-NOST	49771	GAAACACCAAATTATGTTGT	AGG	Promoter	cotyledon	Co-culture	A.tumefaciens	LBA4404	ND	ND	shoot meristem	plant architecture		increased floral organ number and fruit size
Rodríguez-Leal et al., 2017	https://pubmed.ncbi.nlm.nih.gov/28919077/	FASCIATED, CLAVATA 3	FAS,CLV3	Solyc11g071380	S.pimpinellifolium	LA1589					hCas9	pICH47742::2x35S-5’UTR-hCas9(STOP)-NOST	49771	GAGATCCATAGTACAGTAC	TTG	Promoter	cotyledon	Co-culture	A.tumefaciens	LBA4404	ND	ND	shoot meristem	plant architecture		increased floral organ number and fruit size
Rodríguez-Leal et al., 2017	https://pubmed.ncbi.nlm.nih.gov/28919077/	FASCIATED, CLAVATA 3	FAS,CLV3	Solyc11g071380	S.pimpinellifolium	LA1589					hCas9	pICH47742::2x35S-5’UTR-hCas9(STOP)-NOST	49771	GCAGTAACAAGACAGAGTGA	CGG	Promoter	cotyledon	Co-culture	A.tumefaciens	LBA4404	ND	ND	shoot meristem	plant architecture		increased floral organ number and fruit size
Rodríguez-Leal et al., 2017	https://pubmed.ncbi.nlm.nih.gov/28919077/	FASCIATED, CLAVATA 3	FAS,CLV3	Solyc11g071380	S.pimpinellifolium	LA1589					hCas9	pICH47742::2x35S-5’UTR-hCas9(STOP)-NOST	49771	GTCCAACAATATATGTTTA	TCG	Promoter	cotyledon	Co-culture	A.tumefaciens	LBA4404	ND	ND	shoot meristem	plant architecture		increased floral organ number and fruit size
Rodríguez-Leal et al., 2017	https://pubmed.ncbi.nlm.nih.gov/28919077/	FASCIATED, CLAVATA 3	FAS,CLV3	Solyc11g071380	S.pimpinellifolium	LA1589					hCas9	pICH47742::2x35S-5’UTR-hCas9(STOP)-NOST	49771	GACACCACTCGATTTAAATT	TGG	Promoter	cotyledon	Co-culture	A.tumefaciens	LBA4404	ND	ND	shoot meristem	plant architecture		increased floral organ number and fruit size
Rodríguez-Leal et al., 2017	https://pubmed.ncbi.nlm.nih.gov/28919077/	FASCIATED, CLAVATA 3	FAS,CLV3	Solyc11g071380	S.pimpinellifolium	LA1589					hCas9	pICH47742::2x35S-5’UTR-hCas9(STOP)-NOST	49771	GCAATGCAAGTAGCTGCAAA	AGG	Promoter	cotyledon	Co-culture	A.tumefaciens	LBA4404	ND	ND	shoot meristem	plant architecture		increased floral organ number and fruit size
Rodríguez-Leal et al., 2017	https://pubmed.ncbi.nlm.nih.gov/28919077/	MULTIFLORA, COMPOUND INFLORESCENCE	MULT	Solyc02g077390	S.pimpinellifolium	LA1589					hCas9	pICH47742::2x35S-5’UTR-hCas9(STOP)-NOST	49771	GTCTATATAAGAAGTGTGTT	AGG	Promoter	cotyledon	Co-culture	A.tumefaciens	LBA4404	ND	ND	inflorescence	fruit number	plant architecture	inflorescence branching
Rodríguez-Leal et al., 2017	https://pubmed.ncbi.nlm.nih.gov/28919077/	MULTIFLORA, COMPOUND INFLORESCENCE	MULT	Solyc02g077390	S.pimpinellifolium	LA1589					hCas9	pICH47742::2x35S-5’UTR-hCas9(STOP)-NOST	49771	GAAGTATTGGATTGACTCGA	GGG	Promoter	cotyledon	Co-culture	A.tumefaciens	LBA4404	ND	ND	inflorescence	fruit number	plant architecture	inflorescence branching
Rodríguez-Leal et al., 2017	https://pubmed.ncbi.nlm.nih.gov/28919077/	MULTIFLORA, COMPOUND INFLORESCENCE	MULT	Solyc02g077390	S.pimpinellifolium	LA1589					hCas9	pICH47742::2x35S-5’UTR-hCas9(STOP)-NOST	49771	GAATTTAGTTTATTTGGGGA	CGG	Promoter	cotyledon	Co-culture	A.tumefaciens	LBA4404	ND	ND	inflorescence	fruit number	plant architecture	inflorescence branching
Rodríguez-Leal et al., 2017	https://pubmed.ncbi.nlm.nih.gov/28919077/	MULTIFLORA, COMPOUND INFLORESCENCE	MULT	Solyc02g077390	S.pimpinellifolium	LA1589					hCas9	pICH47742::2x35S-5’UTR-hCas9(STOP)-NOST	49771	GTAACTCTTGCTAATACTAA	CGG	Promoter	cotyledon	Co-culture	A.tumefaciens	LBA4404	ND	ND	inflorescence	fruit number	plant architecture	inflorescence branching
Rodríguez-Leal et al., 2017	https://pubmed.ncbi.nlm.nih.gov/28919077/	MULTIFLORA, COMPOUND INFLORESCENCE	MULT	Solyc02g077390	S.pimpinellifolium	LA1589					hCas9	pICH47742::2x35S-5’UTR-hCas9(STOP)-NOST	49771	GTGGACAAATAAAAAGAGAA	CGG	Promoter	cotyledon	Co-culture	A.tumefaciens	LBA4404	ND	ND	inflorescence	fruit number	plant architecture	inflorescence branching
Rodríguez-Leal et al., 2017	https://pubmed.ncbi.nlm.nih.gov/28919077/	MULTIFLORA, COMPOUND INFLORESCENCE	MULT	Solyc02g077390	S.pimpinellifolium	LA1589					hCas9	pICH47742::2x35S-5’UTR-hCas9(STOP)-NOST	49771	GCTTGGTATGTCGGGATAAG	AGG	Promoter	cotyledon	Co-culture	A.tumefaciens	LBA4404	ND	ND	inflorescence	fruit number	plant architecture	inflorescence branching
Rodríguez-Leal et al., 2017	https://pubmed.ncbi.nlm.nih.gov/28919077/	MULTIFLORA, COMPOUND INFLORESCENCE	MULT	Solyc02g077390	S.pimpinellifolium	LA1589					hCas9	pICH47742::2x35S-5’UTR-hCas9(STOP)-NOST	49771	GATGAATCAGGTATATTAT	ATG	Promoter	cotyledon	Co-culture	A.tumefaciens	LBA4404	ND	ND	inflorescence	fruit number	plant architecture	inflorescence branching
Rodríguez-Leal et al., 2017	https://pubmed.ncbi.nlm.nih.gov/28919077/	MULTIFLORA, COMPOUND INFLORESCENCE	MULT	Solyc02g077390	S.pimpinellifolium	LA1589					hCas9	pICH47742::2x35S-5’UTR-hCas9(STOP)-NOST	49771	GTTGTCTATGCTTTAATCAG	AGG	Promoter	cotyledon	Co-culture	A.tumefaciens	LBA4404	ND	ND	inflorescence	fruit number	plant architecture	inflorescence branching
Rodríguez-Leal et al., 2017	https://pubmed.ncbi.nlm.nih.gov/28919077/	SELF PRUNING	SP	Solyc06g074350	S.pimpinellifolium	LA1589					hCas9	pICH47742::2x35S-5’UTR-hCas9(STOP)-NOST	49771	AAAGAGTTGTAGTTGTTTTT	TGG	Promoter	cotyledon	Co-culture	A.tumefaciens	LBA4404	ND	ND	shoot meristem	plant architecture	fruit ripening	modified shoot architecture
Rodríguez-Leal et al., 2017	https://pubmed.ncbi.nlm.nih.gov/28919077/	SELF PRUNING	SP	Solyc06g074350	S.pimpinellifolium	LA1589					hCas9	pICH47742::2x35S-5’UTR-hCas9(STOP)-NOST	49771	AGATCATTAGAGAGTCAGAT	GGG	Promoter	cotyledon	Co-culture	A.tumefaciens	LBA4404	ND	ND	shoot meristem	plant architecture	fruit ripening	modified shoot architecture
Rodríguez-Leal et al., 2017	https://pubmed.ncbi.nlm.nih.gov/28919077/	SELF PRUNING	SP	Solyc06g074350	S.pimpinellifolium	LA1589					hCas9	pICH47742::2x35S-5’UTR-hCas9(STOP)-NOST	49771	GAAAGGTGAGAGCTTGTTGT	AGG	Promoter	cotyledon	Co-culture	A.tumefaciens	LBA4404	ND	ND	shoot meristem	plant architecture	fruit ripening	modified shoot architecture
Rodríguez-Leal et al., 2017	https://pubmed.ncbi.nlm.nih.gov/28919077/	SELF PRUNING	SP	Solyc06g074350	S.pimpinellifolium	LA1589					hCas9	pICH47742::2x35S-5’UTR-hCas9(STOP)-NOST	49771	AAAATAGCTCAAATCGGAG	GAG	Promoter	cotyledon	Co-culture	A.tumefaciens	LBA4404	ND	ND	shoot meristem	plant architecture	fruit ripening	modified shoot architecture
Rodríguez-Leal et al., 2017	https://pubmed.ncbi.nlm.nih.gov/28919077/	SELF PRUNING	SP	Solyc06g074350	S.pimpinellifolium	LA1589					hCas9	pICH47742::2x35S-5’UTR-hCas9(STOP)-NOST	49771	GAATGTGGAGCTAAATGTAA	TGG	Promoter	cotyledon	Co-culture	A.tumefaciens	LBA4404	ND	ND	shoot meristem	plant architecture	fruit ripening	modified shoot architecture
Rodríguez-Leal et al., 2017	https://pubmed.ncbi.nlm.nih.gov/28919077/	SELF PRUNING	SP	Solyc06g074350	S.pimpinellifolium	LA1589					hCas9	pICH47742::2x35S-5’UTR-hCas9(STOP)-NOST	49771	GTGTAGGTACTACCTAAAAG	TGG	Promoter	cotyledon	Co-culture	A.tumefaciens	LBA4404	ND	ND	shoot meristem	plant architecture	fruit ripening	modified shoot architecture
Rodríguez-Leal et al., 2017	https://pubmed.ncbi.nlm.nih.gov/28919077/	SELF PRUNING	SP	Solyc06g074350	S.pimpinellifolium	LA1589					hCas9	pICH47742::2x35S-5’UTR-hCas9(STOP)-NOST	49771	GTAGAGATTGTTTGTAATAA	TGG	Promoter	cotyledon	Co-culture	A.tumefaciens	LBA4404	ND	ND	shoot meristem	plant architecture	fruit ripening	modified shoot architecture
Rodríguez-Leal et al., 2017	https://pubmed.ncbi.nlm.nih.gov/28919077/	SELF PRUNING	SP	Solyc06g074350	S.pimpinellifolium	LA1589					hCas9	pICH47742::2x35S-5’UTR-hCas9(STOP)-NOST	49771	GGTGGTAGTAATTGTGAGTA	TGG	Promoter	cotyledon	Co-culture	A.tumefaciens	LBA4404	ND	ND	shoot meristem	plant architecture	fruit ripening	modified shoot architecture
Rodríguez-Leal et al., 2017	https://pubmed.ncbi.nlm.nih.gov/28919077/	FASCIATED, CLAVATA 3	FAS,CLV3	Solyc11g071380	S.lycopersicum	M82					hCas9	pICH47742::2x35S-5’UTR-hCas9(STOP)-NOST	49771	GATATACAACAATGGCTGCA	TGG	Promoter	cotyledon	Co-culture	A.tumefaciens	LBA4404	ND	ND	shoot meristem	plant architecture		increased floral organ number and fruit size
Rodríguez-Leal et al., 2017	https://pubmed.ncbi.nlm.nih.gov/28919077/	FASCIATED, CLAVATA 3	FAS,CLV3	Solyc11g071380	S.lycopersicum	M82					hCas9	pICH47742::2x35S-5’UTR-hCas9(STOP)-NOST	49771	GACCTTATCCCCTGCCTTTA	TGG	Promoter	cotyledon	Co-culture	A.tumefaciens	LBA4404	ND	ND	shoot meristem	plant architecture		increased floral organ number and fruit size
Rodríguez-Leal et al., 2017	https://pubmed.ncbi.nlm.nih.gov/28919077/	FASCIATED, CLAVATA 3	FAS,CLV3	Solyc11g071380	S.lycopersicum	M82					hCas9	pICH47742::2x35S-5’UTR-hCas9(STOP)-NOST	49771	GAAACACCAAATTATGTTGT	AGG	Promoter	cotyledon	Co-culture	A.tumefaciens	LBA4404	ND	ND	shoot meristem	plant architecture		increased floral organ number and fruit size
Rodríguez-Leal et al., 2017	https://pubmed.ncbi.nlm.nih.gov/28919077/	FASCIATED, CLAVATA 3	FAS,CLV3	Solyc11g071380	S.lycopersicum	M82					hCas9	pICH47742::2x35S-5’UTR-hCas9(STOP)-NOST	49771	GAGATCCATAGTACAGTAC	TTG	Promoter	cotyledon	Co-culture	A.tumefaciens	LBA4404	ND	ND	shoot meristem	plant architecture		increased floral organ number and fruit size
Rodríguez-Leal et al., 2017	https://pubmed.ncbi.nlm.nih.gov/28919077/	FASCIATED, CLAVATA 3	FAS,CLV3	Solyc11g071380	S.lycopersicum	M82					hCas9	pICH47742::2x35S-5’UTR-hCas9(STOP)-NOST	49771	GCAGTAACAAGACAGAGTGA	CGG	Promoter	cotyledon	Co-culture	A.tumefaciens	LBA4404	ND	ND	shoot meristem	plant architecture		increased floral organ number and fruit size
Rodríguez-Leal et al., 2017	https://pubmed.ncbi.nlm.nih.gov/28919077/	FASCIATED, CLAVATA 3	FAS,CLV3	Solyc11g071380	S.lycopersicum	M82					hCas9	pICH47742::2x35S-5’UTR-hCas9(STOP)-NOST	49771	GTCCAACAATATATGTTTA	TCG	Promoter	cotyledon	Co-culture	A.tumefaciens	LBA4404	ND	ND	shoot meristem	plant architecture		increased floral organ number and fruit size
Rodríguez-Leal et al., 2017	https://pubmed.ncbi.nlm.nih.gov/28919077/	FASCIATED, CLAVATA 3	FAS,CLV3	Solyc11g071380	S.lycopersicum	M82					hCas9	pICH47742::2x35S-5’UTR-hCas9(STOP)-NOST	49771	GACACCACTCGATTTAAATT	TGG	Promoter	cotyledon	Co-culture	A.tumefaciens	LBA4404	ND	ND	shoot meristem	plant architecture		increased floral organ number and fruit size
Rodríguez-Leal et al., 2017	https://pubmed.ncbi.nlm.nih.gov/28919077/	FASCIATED, CLAVATA 3	FAS,CLV3	Solyc11g071380	S.lycopersicum	M82					hCas9	pICH47742::2x35S-5’UTR-hCas9(STOP)-NOST	49771	GCAATGCAAGTAGCTGCAAA	AGG	Promoter	cotyledon	Co-culture	A.tumefaciens	LBA4404	ND	ND	shoot meristem	plant architecture		increased floral organ number and fruit size
Rodríguez-Leal et al., 2017	https://pubmed.ncbi.nlm.nih.gov/28919077/	MULTIFLORA, COMPOUND INFLORESCENCE	MULT	Solyc02g077390	S.lycopersicum	M82					hCas9	pICH47742::2x35S-5’UTR-hCas9(STOP)-NOST	49771	GTCTATATAAGAAGTGTGTT	AGG	Promoter	cotyledon	Co-culture	A.tumefaciens	LBA4404	ND	ND	inflorescence	fruit number	plant architecture	increased inflorescence branching
Rodríguez-Leal et al., 2017	https://pubmed.ncbi.nlm.nih.gov/28919077/	MULTIFLORA, COMPOUND INFLORESCENCE	MULT	Solyc02g077390	S.lycopersicum	M82					hCas9	pICH47742::2x35S-5’UTR-hCas9(STOP)-NOST	49771	GAAGTATTGGATTGACTCGA	GGG	Promoter	cotyledon	Co-culture	A.tumefaciens	LBA4404	ND	ND	inflorescence	fruit number	plant architecture	increased inflorescence branching
Rodríguez-Leal et al., 2017	https://pubmed.ncbi.nlm.nih.gov/28919077/	MULTIFLORA, COMPOUND INFLORESCENCE	MULT	Solyc02g077390	S.lycopersicum	M82					hCas9	pICH47742::2x35S-5’UTR-hCas9(STOP)-NOST	49771	GAATTTAGTTTATTTGGGGA	CGG	Promoter	cotyledon	Co-culture	A.tumefaciens	LBA4404	ND	ND	inflorescence	fruit number	plant architecture	increased inflorescence branching
Rodríguez-Leal et al., 2017	https://pubmed.ncbi.nlm.nih.gov/28919077/	MULTIFLORA, COMPOUND INFLORESCENCE	MULT	Solyc02g077390	S.lycopersicum	M82					hCas9	pICH47742::2x35S-5’UTR-hCas9(STOP)-NOST	49771	GTAACTCTTGCTAATACTAA	CGG	Promoter	cotyledon	Co-culture	A.tumefaciens	LBA4404	ND	ND	inflorescence	fruit number	plant architecture	increased inflorescence branching
Rodríguez-Leal et al., 2017	https://pubmed.ncbi.nlm.nih.gov/28919077/	MULTIFLORA, COMPOUND INFLORESCENCE	MULT	Solyc02g077390	S.lycopersicum	M82					hCas9	pICH47742::2x35S-5’UTR-hCas9(STOP)-NOST	49771	GTGGACAAATAAAAAGAGAA	CGG	Promoter	cotyledon	Co-culture	A.tumefaciens	LBA4404	ND	ND	inflorescence	fruit number	plant architecture	increased inflorescence branching
Rodríguez-Leal et al., 2017	https://pubmed.ncbi.nlm.nih.gov/28919077/	MULTIFLORA, COMPOUND INFLORESCENCE	MULT	Solyc02g077390	S.lycopersicum	M82					hCas9	pICH47742::2x35S-5’UTR-hCas9(STOP)-NOST	49771	GCTTGGTATGTCGGGATAAG	AGG	Promoter	cotyledon	Co-culture	A.tumefaciens	LBA4404	ND	ND	inflorescence	fruit number	plant architecture	increased inflorescence branching
Rodríguez-Leal et al., 2017	https://pubmed.ncbi.nlm.nih.gov/28919077/	MULTIFLORA, COMPOUND INFLORESCENCE	MULT	Solyc02g077390	S.lycopersicum	M82					hCas9	pICH47742::2x35S-5’UTR-hCas9(STOP)-NOST	49771	GATGAATCAGGTATATTAT	ATG	Promoter	cotyledon	Co-culture	A.tumefaciens	LBA4404	ND	ND	inflorescence	fruit number	plant architecture	increased inflorescence branching
Rodríguez-Leal et al., 2017	https://pubmed.ncbi.nlm.nih.gov/28919077/	MULTIFLORA, COMPOUND INFLORESCENCE	MULT	Solyc02g077390	S.lycopersicum	M82					hCas9	pICH47742::2x35S-5’UTR-hCas9(STOP)-NOST	49771	GTTGTCTATGCTTTAATCAG	AGG	Promoter	cotyledon	Co-culture	A.tumefaciens	LBA4404	ND	ND	inflorescence	fruit number	plant architecture	increased inflorescence branching
Rodríguez-Leal et al., 2017	https://pubmed.ncbi.nlm.nih.gov/28919077/	SELF PRUNING	SP	Solyc06g074350	S.lycopersicum	M82					hCas9	pICH47742::2x35S-5’UTR-hCas9(STOP)-NOST	49771	AAAGAGTTGTAGTTGTTTTT	TGG	Promoter	cotyledon	Co-culture	A.tumefaciens	LBA4404	ND	ND	shoot meristem	plant architecture	fruit ripening	modified shoot architecture
Rodríguez-Leal et al., 2017	https://pubmed.ncbi.nlm.nih.gov/28919077/	SELF PRUNING	SP	Solyc06g074350	S.lycopersicum	M82					hCas9	pICH47742::2x35S-5’UTR-hCas9(STOP)-NOST	49771	AGATCATTAGAGAGTCAGAT	GGG	Promoter	cotyledon	Co-culture	A.tumefaciens	LBA4404	ND	ND	shoot meristem	plant architecture	fruit ripening	modified shoot architecture
Rodríguez-Leal et al., 2017	https://pubmed.ncbi.nlm.nih.gov/28919077/	SELF PRUNING	SP	Solyc06g074350	S.lycopersicum	M82					hCas9	pICH47742::2x35S-5’UTR-hCas9(STOP)-NOST	49771	GAAAGGTGAGAGCTTGTTGT	AGG	Promoter	cotyledon	Co-culture	A.tumefaciens	LBA4404	ND	ND	shoot meristem	plant architecture	fruit ripening	modified shoot architecture
Rodríguez-Leal et al., 2017	https://pubmed.ncbi.nlm.nih.gov/28919077/	SELF PRUNING	SP	Solyc06g074350	S.lycopersicum	M82					hCas9	pICH47742::2x35S-5’UTR-hCas9(STOP)-NOST	49771	AAAATAGCTCAAATCGGAG	GAG	Promoter	cotyledon	Co-culture	A.tumefaciens	LBA4404	ND	ND	shoot meristem	plant architecture	fruit ripening	modified shoot architecture
Rodríguez-Leal et al., 2017	https://pubmed.ncbi.nlm.nih.gov/28919077/	SELF PRUNING	SP	Solyc06g074350	S.lycopersicum	M82					hCas9	pICH47742::2x35S-5’UTR-hCas9(STOP)-NOST	49771	GAATGTGGAGCTAAATGTAA	TGG	Promoter	cotyledon	Co-culture	A.tumefaciens	LBA4404	ND	ND	shoot meristem	plant architecture	fruit ripening	modified shoot architecture
Rodríguez-Leal et al., 2017	https://pubmed.ncbi.nlm.nih.gov/28919077/	SELF PRUNING	SP	Solyc06g074350	S.lycopersicum	M82					hCas9	pICH47742::2x35S-5’UTR-hCas9(STOP)-NOST	49771	GTGTAGGTACTACCTAAAAG	TGG	Promoter	cotyledon	Co-culture	A.tumefaciens	LBA4404	ND	ND	shoot meristem	plant architecture	fruit ripening	modified shoot architecture
Rodríguez-Leal et al., 2017	https://pubmed.ncbi.nlm.nih.gov/28919077/	SELF PRUNING	SP	Solyc06g074350	S.lycopersicum	M82					hCas9	pICH47742::2x35S-5’UTR-hCas9(STOP)-NOST	49771	GTAGAGATTGTTTGTAATAA	TGG	Promoter	cotyledon	Co-culture	A.tumefaciens	LBA4404	ND	ND	shoot meristem	plant architecture	fruit ripening	modified shoot architecture
Rodríguez-Leal et al., 2017	https://pubmed.ncbi.nlm.nih.gov/28919077/	SELF PRUNING	SP	Solyc06g074350	S.lycopersicum	M82					hCas9	pICH47742::2x35S-5’UTR-hCas9(STOP)-NOST	49771	GGTGGTAGTAATTGTGAGTA	TGG	Promoter	cotyledon	Co-culture	A.tumefaciens	LBA4404	ND	ND	shoot meristem	plant architecture	fruit ripening	modified shoot architecture
Nekrasov et al., 2017	https://pubmed.ncbi.nlm.nih.gov/28352080/	MILDEW RESISTANCE LOCUS O	MLO1	Solyc04g049090	S.lycopersicum	Moneymaker					Cas9	pAGM4723::AtU6p::sgRNA2-2x35S-5′UTR::Cas9::NOST-AtU6p::sgRNA1	49772	ATTCTTGATTAACTTTGTAC	CTT	Coding region	cotyledon	Co-culture	A.tumefaciens	LBA4404	ND	ND	leaf	enhanced tolerance fungal		resistance to powdery mildew
Nekrasov et al., 2017	https://pubmed.ncbi.nlm.nih.gov/28352080/	MILDEW RESISTANCE LOCUS O	MLO1	Solyc04g049090	S.lycopersicum	Moneymaker					Cas9	pAGM4723::AtU6p::sgRNA2-2x35S-5′UTR::Cas9::NOST-AtU6p::sgRNA1	49772	GTACAAAGTTAATCAAGAAT	TGG	Coding region	cotyledon	Co-culture	A.tumefaciens	LBA4404	ND	ND	leaf	enhanced tolerance fungal		resistance to powdery mildew
Pramanik et al., 2021	https://pubmed.ncbi.nlm.nih.gov/33668636/	PELOTA HOMOLOG, TY-5 LOCUS	PELO	Solyc04g009810	S.lycopersicum	BN-86					hCas9	pICH47742::2x35S-5’UTR-hCas9(STOP)-NOST	49771	CTCCAGAAGCAGCTTCCCTC	AGG	Coding region	cotyledon	Co-culture	A.tumefaciens	GV3101	ND	22-100	leaf	enhanced tolerance curl virus		resistance against tomato yellow leaf curl virus (TYLCV )
Pramanik et al., 2021	https://pubmed.ncbi.nlm.nih.gov/33668636/	PELOTA HOMOLOG, TY-5 LOCUS	PELO	Solyc04g009810	S.lycopersicum	BN-86					hCas9	pICH47742::2x35S-5’UTR-hCas9(STOP)-NOST	49771	ATACTTCATCTCGACCACAT	TGG	Coding region	cotyledon	Co-culture	A.tumefaciens	GV3101	ND	22-100	leaf	enhanced tolerance curl virus		resistance against tomato yellow leaf curl virus (TYLCV )
Pramanik et al., 2021	https://pubmed.ncbi.nlm.nih.gov/33668636/	PELOTA HOMOLOG, TY-5 LOCUS	PELO	Solyc04g009810	S.lycopersicum	BN-86					hCas9	pICH47742::2x35S-5’UTR-hCas9(STOP)-NOST	49771	ATTCTTCCCGCGAATACGCA	AGG	Coding region	cotyledon	Co-culture	A.tumefaciens	GV3101	ND	22-100	leaf	enhanced tolerance curl virus		resistance against tomato yellow leaf curl virus (TYLCV )
Pramanik et al., 2021	https://pubmed.ncbi.nlm.nih.gov/33668636/	PELOTA HOMOLOG, TY-5 LOCUS	PELO	Solyc04g009810	S.lycopersicum	BN-86					hCas9	pICH47742::2x35S-5’UTR-hCas9(STOP)-NOST	49771	ATTCTTCAACTTAATCCTTT	TGG	Coding region	cotyledon	Co-culture	A.tumefaciens	GV3101	ND	22-100	leaf	enhanced tolerance curl virus		resistance against tomato yellow leaf curl virus (TYLCV )
Pramanik et al., 2021	https://pubmed.ncbi.nlm.nih.gov/33668636/	PELOTA HOMOLOG, TY-5 LOCUS	PELO	Solyc04g009810	S.lycopersicum	BN-86					hCas9	pICH47742::2x35S-5’UTR-hCas9(STOP)-NOST	49771	CTAATTATTTTATTGCAGAT	AGG	Coding region	cotyledon	Co-culture	A.tumefaciens	GV3101	ND	22-100	leaf	enhanced tolerance curl virus		resistance against tomato yellow leaf curl virus (TYLCV )
Pramanik et al., 2021	https://pubmed.ncbi.nlm.nih.gov/33668636/	MILDEW RESISTANCE LOCUS O	MLO1	Solyc04g049090	S.lycopersicum	BN-86					hCas9	pICH47742::2x35S-5’UTR-hCas9(STOP)-NOST	49771	GGGAGTAAGGATTTCAGAAA	GGG	Coding region	cotyledon	Co-culture	A.tumefaciens	GV3101	ND	22-100	leaf	enhanced tolerance curl virus		reduced susceptibility to powdery mildew (Oidium neolycopersici)
Pramanik et al., 2021	https://pubmed.ncbi.nlm.nih.gov/33668636/	MILDEW RESISTANCE LOCUS O	MLO1	Solyc04g049090	S.lycopersicum	BN-86					hCas9	pICH47742::2x35S-5’UTR-hCas9(STOP)-NOST	49771	GTACAAAGTTAATCAAGAAT	AGG	Coding region	cotyledon	Co-culture	A.tumefaciens	GV3101	ND	22-100	leaf	enhanced tolerance curl virus		reduced susceptibility to powdery mildew (Oidium neolycopersici)
Thomazella et al., 2021	https://pubmed.ncbi.nlm.nih.gov/34215692/	DOWNY MILDEW RESISTANCE 6-1	DMR6-1	Solyc03g080190	S.lycopersicum	Fla.8000					Cas9	pPZP200::2x35S-Cas9-U6-26::gRNA		TAGAGAAGTATGCTCCTGAA	TGG	Coding region	cotyledon	Co-culture	A.tumefaciens	GV3101	ND	ND	leaf	enhanced tolerance fungal	biochemical composition	resistance to bacteria, oomycete, fungal pathogens and increased levels of salicylic acid
Thomazella et al., 2021	https://pubmed.ncbi.nlm.nih.gov/34215692/	DOWNY MILDEW RESISTANCE 6-1	DMR6-1	Solyc03g080190	S.lycopersicum	Fla.8000					Cas9	pPZP200::2x35S-Cas9-U6-26::gRNA		CCTTGTCCACAACCAGAACT	TCC	Coding region	cotyledon	Co-culture	A.tumefaciens	GV3101	ND	ND	leaf	enhanced tolerance fungal	biochemical composition	resistance to bacteria, oomycete, fungal pathogens and increased levels of salicylic acid
Santillán-Martínez et al., 2020	https://pubmed.ncbi.nlm.nih.gov/32560695/	POWDERY MILDEW RESISTANCE 4	PMR4	Solyc07g053980	S.lycopersicum	Moneymaker					Cas9	ND		TTAAAGCAGTCCCATACTCG	TGG	Coding region	small leaf explants	Co-culture	A.tumefaciens	AGL1	ND	ND	leaf	enhanced tolerance fungal		reduced susceptibility to powdery mildew (Oidium neolycopersici)
Santillán-Martínez et al., 2020	https://pubmed.ncbi.nlm.nih.gov/32560695/	POWDERY MILDEW RESISTANCE 4	PMR4	Solyc07g053980	S.lycopersicum	Moneymaker					Cas9	ND		GTACTGCCCCACACTCTGCG	TGG	Coding region	small leaf explants	Co-culture	A.tumefaciens	AGL1	ND	ND	leaf	enhanced tolerance fungal		reduced susceptibility to powdery mildew (Oidium neolycopersici)
Santillán-Martínez et al., 2020	https://pubmed.ncbi.nlm.nih.gov/32560695/	POWDERY MILDEW RESISTANCE 4	PMR4	Solyc07g053980	S.lycopersicum	Moneymaker					Cas9	ND		GCCAAGGTTGCCAGTGGCAA	TGG	Coding region	small leaf explants	Co-culture	A.tumefaciens	AGL1	ND	ND	leaf	enhanced tolerance fungal		reduced susceptibility to powdery mildew (Oidium neolycopersici)
Santillán-Martínez et al., 2020	https://pubmed.ncbi.nlm.nih.gov/32560695/	POWDERY MILDEW RESISTANCE 4	PMR4	Solyc07g053980	S.lycopersicum	Moneymaker					Cas9	ND		GGATATCAGAGAAGGATCAG	TGG	Coding region	small leaf explants	Co-culture	A.tumefaciens	AGL1	ND	ND	leaf	enhanced tolerance fungal		reduced susceptibility to powdery mildew (Oidium neolycopersici)
Li et al., 2022	https://pubmed.ncbi.nlm.nih.gov/36498869/	POWDERY MILDEW RESISTANCE 4	PMR4	Solyc07g053980	S.lycopersicum	San Marzano	Oxheart				Cas9	ND		GTTAAAGCAGTCCCATACTCG	TGG	Coding region	cotyledon	Co-culture	A.tumefaciens	LBA4404	ND	65.9 (SM) , 12.5 (OX)	leaf	enhanced tolerance bacteria		reduced susceptibility to Phytophtora infestans
Li et al., 2022	https://pubmed.ncbi.nlm.nih.gov/36498869/	POWDERY MILDEW RESISTANCE 4	PMR4	Solyc07g053980	S.lycopersicum	San Marzano	Oxheart				Cas9	ND		GTACTGCCCCACACTCTGCG	TGG	Coding region	cotyledon	Co-culture	A.tumefaciens	LBA4404	ND	65.9 (SM) , 12.5 (OX)	leaf	enhanced tolerance bacteria		reduced susceptibility to Phytophtora infestans
Li et al., 2022	https://pubmed.ncbi.nlm.nih.gov/36498869/	POWDERY MILDEW RESISTANCE 4	PMR4	Solyc07g053980	S.lycopersicum	San Marzano	Oxheart				Cas9	ND		GCCAAGGTTGCCAGTGGCAA	TGG	Coding region	cotyledon	Co-culture	A.tumefaciens	LBA4404	ND	65.9 (SM) , 12.5 (OX)	leaf	enhanced tolerance bacteria		reduced susceptibility to Phytophtora infestans
Li et al., 2022	https://pubmed.ncbi.nlm.nih.gov/36498869/	POWDERY MILDEW RESISTANCE 4	PMR4	Solyc07g053980	S.lycopersicum	San Marzano	Oxheart				Cas9	ND		GGATATCAGAGAAGGATCAG	TGG	Coding region	cotyledon	Co-culture	A.tumefaciens	LBA4404	ND	65.9 (SM) , 12.5 (OX)	leaf	enhanced tolerance bacteria		reduced susceptibility to Phytophtora infestans
Liu et al., 2020	https://pubmed.ncbi.nlm.nih.gov/33218644/	LATERAL ORGAN BOUNDARIES DOMAIN 40	LBD40	Solyc02g085910	S.lycopersicum	Micro-Tom					hCas9	pYAO::3xFLAG:NLS::hSpCas9:NLS:TNOS		GCATTAGGCCTTGTCTTCAA	TGG	Coding region	cotyledon	Co-culture	A.tumefaciens	GV3101	ND	ND	whole plant	enhanced drought tolerance		enhanced drought tolerance
Bouzroud et al., 2020	https://pubmed.ncbi.nlm.nih.gov/32138192/	AUXIN RESPONSE FACTOR 4	ARF4	Solyc11g069190	S.lycopersicum	Micro-Tom					hCas9	pICH47742::2x35S-5’UTR-hCas9(STOP)-NOST	49771	AATGGAGGTCACACCAGAG	GGG	Coding region	cotyledon	Co-culture	A.tumefaciens	LBA4404	ND	ND	whole plant	enhanced salt and osmotic tolerance		enhanced tolerance to salt and osmotic stresses
Bouzroud et al., 2020	https://pubmed.ncbi.nlm.nih.gov/32138192/	AUXIN RESPONSE FACTOR 4	ARF4	Solyc11g069190	S.lycopersicum	Micro-Tom					hCas9	pICH47742::2x35S-5’UTR-hCas9(STOP)-NOST	49771	GGAACTGAAAAGCCACCAT	GGG	Coding region	cotyledon	Co-culture	A.tumefaciens	LBA4404	ND	ND	whole plant	enhanced salt and osmotic tolerance		enhanced tolerance to salt and osmotic stresses
Chen et al., 2021	https://pubmed.ncbi.nlm.nih.gov/33805879/	AUXIN RESPONSE FACTOR 4	ARF4	Solyc11g069190	S.lycopersicum	Micro-Tom					hCas9	pICH47742::2x35S-5’UTR-hCas9(STOP)-NOST	49771	AATGGAGGTCACACCAGAG	GGG	Coding region	cotyledon	Co-culture	A.tumefaciens	LBA4404	ND	ND	leaf	enhanced osmotic tolerance		leaf curling
Chen et al., 2021	https://pubmed.ncbi.nlm.nih.gov/33805879/	AUXIN RESPONSE FACTOR 4	ARF4	Solyc11g069190	S.lycopersicum	Micro-Tom					hCas9	pICH47742::2x35S-5’UTR-hCas9(STOP)-NOST	49771	GGAACTGAAAAGCCACCAT	GGG	Coding region	cotyledon	Co-culture	A.tumefaciens	LBA4404	ND	ND	leaf	enhanced osmotic tolerance		leaf curling
Moreira et al., 2022	https://pubmed.ncbi.nlm.nih.gov/35710302/	SELF PRUNING 3C	SP3C	Solyc03g026050	S.lycopersicum	Micro-Tom					Cas9	ND		CAACCTCGCGTCGAAATTGG	TGG	Coding region	cotyledon	Co-culture	A.tumefaciens	GV3101	ND	ND	root	enhanced drought tolerance		increased primary root length and reduced lateral root branching
Moreira et al., 2022	https://pubmed.ncbi.nlm.nih.gov/35710302/	SELF PRUNING 3C	SP3C	Solyc03g026050	S.lycopersicum	Micro-Tom					Cas9	ND		TGGATCCCAATTACCGGCTT	TGG	Coding region	cotyledon	Co-culture	A.tumefaciens	GV3101	ND	ND	root	enhanced drought tolerance		increased primary root length and reduced lateral root branching
Bernabé-Orts et al., 2019	https://pubmed.ncbi.nlm.nih.gov/30950179/	COLORLESS FRUIT EPIDERMIS, MYB12	MYB12	Solyc01g079620	S.lycopersicum	Micro-Tom					AsCpf1	NptII-crRNA_MYB12-AsCpf1 (GB1780)		GAAGGATTATTGAGATGCGG	TTTC	Coding region	cotyledon	Co-culture	A.tumefaciens	LBA4404	ND	0.071	fruit	reporter gene	biochemical composition	ND
Bernabé-Orts et al., 2019	https://pubmed.ncbi.nlm.nih.gov/30950179/	COLORLESS FRUIT EPIDERMIS, MYB12	MYB12	Solyc01g079620	S.lycopersicum	Micro-Tom					LbCpf1	NptII-crRNA_MYB12-LbCpf1 (GB1781)		GAAGGATTATTGAGATGCGG	TTTC	Coding region	cotyledon	Co-culture	A.tumefaciens	LBA4404	ND	38,30-48,80	fruit	reporter gene	biochemical composition	ND
Bernabé-Orts et al., 2019	https://pubmed.ncbi.nlm.nih.gov/30950179/	COLORLESS FRUIT EPIDERMIS, MYB12	MYB12	Solyc01g079620	S.lycopersicum	Micro-Tom					hCas9	NptII-sgRNA_MYB12-hCas9 (GB1179)		GAAAGAGTTGTAGACTACGA	TGG	Coding region	cotyledon	Co-culture	A.tumefaciens	LBA4404	ND	45,70-50,10	fruit	reporter gene	biochemical composition	ND
Vu et al., 2020	https://pubmed.ncbi.nlm.nih.gov/32176419/	ANTHOCYANIN 1	ANT1	Solyc10g086260	S.lycopersicum	Hongkwang					LbCpf1	35S::LbCpf1 (pHR01)		TAGAAGGCTCTCTACAAGTTGGT	AAAC	Coding region	cotyledon	Co-culture	A.tumefaciens	GV3101	ND	0.045	whole plant	reporter gene	biochemical composition	anthocyanin accumulation
Vu et al., 2020	https://pubmed.ncbi.nlm.nih.gov/32176419/	ANTHOCYANIN 1	ANT1	Solyc10g086260	S.lycopersicum	Hongkwang					LbCpf1	35S::LbCpf1 (pHR01)		ATACACCTTTTAGGCACGTGTAT	AAAT	Coding region	cotyledon	Co-culture	A.tumefaciens	GV3101	ND	0.045	whole plant	reporter gene	biochemical composition	anthocyanin accumulation
Vu et al., 2020	https://pubmed.ncbi.nlm.nih.gov/32176419/	HKT1-LIKE TRANSPORTER 1;2	HKT1;2	Solyc07g014680	S.lycopersicum	Hongkwang					LbCpf1	35S::LbCpf1 (pHRHKT12.1)		TGATAAGTGGTGTCATAGTTGAA	AAAG	Coding region	cotyledon	Co-culture	A.tumefaciens	GV3101	ND	0.0066	whole plant	reporter gene	enhanced salt tolerance	salinity tolerance
Vu et al., 2020	https://pubmed.ncbi.nlm.nih.gov/32176419/	HKT1-LIKE TRANSPORTER 1;2	HKT1;2	Solyc07g014680	S.lycopersicum	Hongkwang					LbCpf1	35S::LbCpf1 (pHRHKT12.1)		GGATGTTTACTTTTGTACTACTA	AAAT	Coding region	cotyledon	Co-culture	A.tumefaciens	GV3101	ND	0.0066	whole plant	reporter gene	enhanced salt tolerance	salinity tolerance
Huang et al., 2023	https://www.biorxiv.org/content/10.1101/2023.03.02.530790v1.full	ACETOLACTATE SYNTHASE	ALS	Solyc03g044330	S.lycopersicum	Moneymaker					Cas12a	CBE-Cas12a-GFP		CAAGTGCCAAGGAGGATGAT	ND	Coding region	cotyledon	Co-culture	A.tumefaciens	AGL1	ND	ND	whole plant	reporter gene	herbicide resistance	herbicide resistance
Huang et al., 2023	https://www.biorxiv.org/content/10.1101/2023.03.02.530790v1.full	ERECTA	ER	Solyc08g061560	S.lycopersicum	Moneymaker					Cas12a	CBE-Cas12a-GFP		GTTCTGTGGTGTCTGATGATGGT	TTTG	Coding region	cotyledon	Co-culture	A.tumefaciens	AGL1	ND	ND	whole plant	reporter gene	plant architecture	compact plant architecture, short petioles, densely clustered inflorescences, and enlarged shoot apical meristems
ND: not indicated
